# Supplementary material for: Cleptoparasitic bees (Apoidea, Anthophila) in rural protected areas in Latium (Italy): a faunistic survey through an integrative taxonomic approach
Source: Biodivers Data J. 2026 Jul 14;14:e193040. doi: 10.3897/BDJ.14.e193040 (PMC13389566; doi:10.3897/BDJ.14.e193040)
Supplement: XML Treatment for Nomada (Gestamen) bispinosa [file BDJ.14.e193040-treatment19.xml]

<!DOCTYPE tp:taxon-treatment
  PUBLIC "-//TaxonX//DTD Taxonomic Treatment Publishing DTD v0 20100105//EN" "tax-treatment-NSO.dtd">
<tp:taxon-treatment xmlns:tp="http://www.plazi.org/taxpub"><tp:treatment-meta><mixed-citation publication-type="journal"><person-group><name><surname>Annessi</surname><given-names>Matteo</given-names></name><name><surname>Riccieri</surname><given-names>Alessandra</given-names></name><name><surname>Polidori</surname><given-names>Carlo</given-names></name><name><surname>Mei</surname><given-names>Maurizio</given-names></name><name><surname>Di Giulio</surname><given-names>Andrea</given-names></name></person-group><article-title>Cleptoparasitic bees (<tp:taxon-name><tp:taxon-name-part taxon-name-part-type="superfamily" reg="Apoidea">Apoidea</tp:taxon-name-part></tp:taxon-name>, <tp:taxon-name><tp:taxon-name-part taxon-name-part-type="clade" reg="Anthophila">Anthophila</tp:taxon-name-part></tp:taxon-name>) in rural protected areas in Latium (Italy): a faunistic survey through an integrative taxonomic approach </article-title><source>Biodivers Data J</source><day>14</day><month>07</month><year>2026</year><volume>14</volume><pub-id pub-id-type="doi">10.3897/BDJ.14.e193040</pub-id></mixed-citation></tp:treatment-meta><tp:nomenclature><tp:taxon-name><object-id xmlns:xlink="http://www.w3.org/1999/xlink" content-type="arpha" xlink:type="simple">B8D54DEF-BF8F-57E0-9748-BC98642D1BEF</object-id><tp:taxon-name-part taxon-name-part-type="genus">Nomada</tp:taxon-name-part> (<tp:taxon-name-part taxon-name-part-type="subgenus">Gestamen</tp:taxon-name-part>) <tp:taxon-name-part taxon-name-part-type="species">bispinosa</tp:taxon-name-part></tp:taxon-name><tp:taxon-authority>Mocsáry, 1883</tp:taxon-authority></tp:nomenclature><tp:treatment-sec sec-type="materials"><title>Materials</title><list list-type="alpha-lower" list-content="occurrences"><list-item><p><bold>Type status:</bold> <named-content xmlns:xlink="http://www.w3.org/1999/xlink" content-type="dwc:typeStatus" xlink:type="simple">Other material</named-content>. <bold>Occurrence:</bold> recordedBy: <named-content xmlns:xlink="http://www.w3.org/1999/xlink" content-type="dwc:recordedBy" xlink:type="simple">M. Annessi</named-content>; individualCount: <named-content xmlns:xlink="http://www.w3.org/1999/xlink" content-type="dwc:individualCount" xlink:type="simple">1</named-content>; sex: <named-content xmlns:xlink="http://www.w3.org/1999/xlink" content-type="dwc:sex" xlink:type="simple">1 male</named-content>; lifeStage: <named-content xmlns:xlink="http://www.w3.org/1999/xlink" content-type="dwc:lifeStage" xlink:type="simple">adult</named-content>; occurrenceID: <named-content xmlns:xlink="http://www.w3.org/1999/xlink" content-type="dwc:occurrenceID" xlink:type="simple">6F3EB87E-9616-5B18-B348-F9A3EE443A3B</named-content>; <bold>Taxon:</bold> class: <named-content xmlns:xlink="http://www.w3.org/1999/xlink" content-type="dwc:class" xlink:type="simple"><tp:taxon-name><tp:taxon-name-part taxon-name-part-type="class" reg="Insecta">Insecta</tp:taxon-name-part></tp:taxon-name></named-content>; order: <named-content xmlns:xlink="http://www.w3.org/1999/xlink" content-type="dwc:order" xlink:type="simple"><tp:taxon-name><tp:taxon-name-part taxon-name-part-type="order" reg="Hymenoptera">Hymenoptera</tp:taxon-name-part></tp:taxon-name></named-content>; family: <named-content xmlns:xlink="http://www.w3.org/1999/xlink" content-type="dwc:family" xlink:type="simple"><tp:taxon-name><tp:taxon-name-part taxon-name-part-type="family" reg="Apidae">Apidae</tp:taxon-name-part></tp:taxon-name></named-content>; genus: <named-content xmlns:xlink="http://www.w3.org/1999/xlink" content-type="dwc:genus" xlink:type="simple"><tp:taxon-name><tp:taxon-name-part taxon-name-part-type="genus" reg="Nomada">Nomada</tp:taxon-name-part></tp:taxon-name></named-content>; specificEpithet: <named-content xmlns:xlink="http://www.w3.org/1999/xlink" content-type="dwc:specificEpithet" xlink:type="simple">bispinosa</named-content>; scientificNameAuthorship: <named-content xmlns:xlink="http://www.w3.org/1999/xlink" content-type="dwc:scientificNameAuthorship" xlink:type="simple">Mocsáry, 1883</named-content>; <bold>Location:</bold> country: <named-content xmlns:xlink="http://www.w3.org/1999/xlink" content-type="dwc:country" xlink:type="simple">Italy</named-content>; countryCode: <named-content xmlns:xlink="http://www.w3.org/1999/xlink" content-type="dwc:countryCode" xlink:type="simple">IT</named-content>; stateProvince: <named-content xmlns:xlink="http://www.w3.org/1999/xlink" content-type="dwc:stateProvince" xlink:type="simple">Roma</named-content>; locality: <named-content xmlns:xlink="http://www.w3.org/1999/xlink" content-type="dwc:locality" xlink:type="simple">Riserva Naturale Laurentino-Acqua Acetosa</named-content>; decimalLatitude: <named-content xmlns:xlink="http://www.w3.org/1999/xlink" content-type="dwc:decimalLatitude" xlink:type="simple">41.806417</named-content>; decimalLongitude: <named-content xmlns:xlink="http://www.w3.org/1999/xlink" content-type="dwc:decimalLongitude" xlink:type="simple">12.467139</named-content>; geodeticDatum: <named-content xmlns:xlink="http://www.w3.org/1999/xlink" content-type="dwc:geodeticDatum" xlink:type="simple">WGS84</named-content>; coordinatePrecision: <named-content xmlns:xlink="http://www.w3.org/1999/xlink" content-type="dwc:coordinatePrecision" xlink:type="simple">0.0002</named-content>; <bold>Identification:</bold> identifiedBy: <named-content xmlns:xlink="http://www.w3.org/1999/xlink" content-type="dwc:identifiedBy" xlink:type="simple">M. Annessi</named-content>; <bold>Event:</bold> samplingProtocol: <named-content xmlns:xlink="http://www.w3.org/1999/xlink" content-type="dwc:samplingProtocol" xlink:type="simple">entomological net</named-content>; eventDate: <named-content xmlns:xlink="http://www.w3.org/1999/xlink" content-type="dwc:eventDate" xlink:type="simple">4/26/2025</named-content>; habitat: <named-content xmlns:xlink="http://www.w3.org/1999/xlink" content-type="dwc:habitat" xlink:type="simple">non-irrigated arable land</named-content>; <bold>Record Level:</bold> institutionID: <named-content xmlns:xlink="http://www.w3.org/1999/xlink" content-type="dwc:institutionID" xlink:type="simple">Roma Tre University</named-content>; collectionCode: <named-content xmlns:xlink="http://www.w3.org/1999/xlink" content-type="dwc:collectionCode" xlink:type="simple">Clepto-01</named-content></p></list-item></list></tp:treatment-sec></tp:taxon-treatment>
