# Supplementary material for: Cleptoparasitic bees (Apoidea, Anthophila) in rural protected areas in Latium (Italy): a faunistic survey through an integrative taxonomic approach
Source: Biodivers Data J. 2026 Jul 14;14:e193040. doi: 10.3897/BDJ.14.e193040 (PMC13389566; doi:10.3897/BDJ.14.e193040)
Supplement: Supplementary material 1 — List of specimens [file bdj-14-e193040-s001.xlsx]

## Sheet: Coelioxys
Table S1. List of Coelioxys specimens used for the construction of neighbor-joining (NJ) phylogenetic trees.
Sample code	BIN	Family	Species	Country
7736	BOLD_AAJ0609	Megachilidae	Coelioxys inermis
8466	BOLD_AAJ6969	Megachilidae	Coelioxys conoidea
30783	BOLD_AAD1401	Megachilidae	Coelioxys sayi
30789	BOLD_AAD1401	Megachilidae	Coelioxys sayi
ABOL-BioBlitz 2019 19-1164	BOLD_AAJ6944	Megachilidae	Coelioxys rufescens
ABOL-BioBlitz 2019 LB0002_S	BOLD_AGH5460	Megachilidae	Coelioxys elongata
ABOL-BioBlitz 2019 LB0003_S	BOLD_AAV8048	Megachilidae	Coelioxys afra	Austria
ABOL-BioBlitz 2019 LB0004_S	BOLD_AAV8048	Megachilidae	Coelioxys afra	Austria
ABOL-BioBlitz 2019 TI_0017_S	BOLD_AGH5460	Megachilidae	Coelioxys elongata
ABOL-BioBlitz 2021 WD21-S002	BOLD_AAJ0609	Megachilidae	Coelioxys elongata
AVM1840	BOLD_AEI4096	Megachilidae	Coelioxys obtusispina
B05492 H10 ARM	BOLD_AAV8048	Megachilidae	Coelioxys afra	Armenia
BC-LPRCorse 0794	BOLD_AAV8048	Megachilidae	Coelioxys afra	France
BC-LPRCorse 0795	BOLD_AAJ6969	Megachilidae	Coelioxys conoidea
BC ZSM HYM 00463	BOLD_AGH5460	Megachilidae	Coelioxys elongata
BC ZSM HYM 00464	BOLD_AAZ1454	Megachilidae	Coelioxys mandibularis
BC ZSM HYM 00867	BOLD_AAJ0609	Megachilidae	Coelioxys inermis
BC ZSM HYM 00868	BOLD_AAZ1454	Megachilidae	Coelioxys mandibularis
BC ZSM HYM 00869	BOLD_AAJ6944	Megachilidae	Coelioxys rufescens
BC ZSM HYM 01963	BOLD_AAJ0601	Megachilidae	Coelioxys conica
BC ZSM HYM 01968	BOLD_AAJ0602	Megachilidae	Coelioxys echinata
BC ZSM HYM 01970	BOLD_AFS5159	Megachilidae	Coelioxys echinata
BC ZSM HYM 01973	BOLD_AGH5460	Megachilidae	Coelioxys elongata
BC ZSM HYM 01976	BOLD_AAJ0609	Megachilidae	Coelioxys inermis
BC ZSM HYM 01978	BOLD_AAZ1454	Megachilidae	Coelioxys mandibularis
BC ZSM HYM 02331	BOLD_AAJ6954	Megachilidae	Coelioxys alata	Germany
BC ZSM HYM 02332	BOLD_AAJ6944	Megachilidae	Coelioxys rufescens
BC ZSM HYM 05953	BOLD_AAJ6944	Megachilidae	Coelioxys rufescens
BC ZSM HYM 05957	BOLD_AAV8048	Megachilidae	Coelioxys afra	Croatia
BC ZSM HYM 05958	BOLD_AAJ6969	Megachilidae	Coelioxys conoidea
BC ZSM HYM 05959	BOLD_AAJ0601	Megachilidae	Coelioxys conica
BC ZSM HYM 07059	BOLD_AAV8048	Megachilidae	Coelioxys afra	Germany
BC ZSM HYM 07060	BOLD_AAY8053	Megachilidae	Coelioxys aurolimbata	France
BC ZSM HYM 07703	BOLD_AAZ1454	Megachilidae	Coelioxys mandibularis
BC ZSM HYM 07886	BOLD_AAY8053	Megachilidae	Coelioxys aurolimbata	Germany
BC ZSM HYM 07889	BOLD_AAJ6954	Megachilidae	Coelioxys alata	Germany
BC ZSM HYM 07894	BOLD_AGH5460	Megachilidae	Coelioxys elongata
BC ZSM HYM 07896	BOLD_AAV8048	Megachilidae	Coelioxys afra	Germany
BC ZSM HYM 07905	BOLD_AAJ6954	Megachilidae	Coelioxys alata	Germany
BC ZSM HYM 07906	BOLD_AAJ6954	Megachilidae	Coelioxys alata	Germany
BC ZSM HYM 07908	BOLD_AGH5460	Megachilidae	Coelioxys elongata
BC ZSM HYM 07910		Megachilidae	Coelioxys inermis
BC ZSM HYM 07911	BOLD_AAJ6944	Megachilidae	Coelioxys rufescens
BC ZSM HYM 07919	BOLD_AAY8053	Megachilidae	Coelioxys aurolimbata	Germany
BC ZSM HYM 07920	BOLD_AGH5460	Megachilidae	Coelioxys elongata
BC ZSM HYM 07921	BOLD_AAY8053	Megachilidae	Coelioxys aurolimbata	Germany
BC ZSM HYM 07922	BOLD_AGH5460	Megachilidae	Coelioxys elongata
BC ZSM HYM 07930	BOLD_AAZ1454	Megachilidae	Coelioxys mandibularis
BC ZSM HYM 09806	BOLD_AAJ6969	Megachilidae	Coelioxys conoidea
BC ZSM HYM 09808	BOLD_AAJ0601	Megachilidae	Coelioxys conica
BC ZSM HYM 09809	BOLD_AAJ0601	Megachilidae	Coelioxys conica
BC ZSM HYM 09810	BOLD_AAV8048	Megachilidae	Coelioxys afra	Germany
BC ZSM HYM 10061	BOLD_ABV5240	Megachilidae	Coelioxys haemorrhoa
BC ZSM HYM 13120	BOLD_ACC2063	Megachilidae	Coelioxys brevis	Hungary
BC ZSM HYM 13121	BOLD_ACC2063	Megachilidae	Coelioxys brevis	Hungary
BC ZSM HYM 14439	BOLD_AAJ6969	Megachilidae	Coelioxys conoidea
BC ZSM HYM 14440	BOLD_AAJ6969	Megachilidae	Coelioxys conoidea
BC ZSM HYM 16233	BOLD_AAV9350	Megachilidae	Coelioxys argentea	France
BC ZSM HYM 18306	BOLD_AAV8048	Megachilidae	Coelioxys afra	Germany
BC ZSM HYM 18307	BOLD_AAJ0609	Megachilidae	Coelioxys inermis
BC ZSM HYM 19374	BOLD_AAJ0601	Megachilidae	Coelioxys conica
BC-ZSM-HYM-23654-C02	BOLD_AAJ0601	Megachilidae	Coelioxys quadridentata
BCA0771	BOLD_AAJ6952	Megachilidae	Coelioxys afra	France
BCA0786	BOLD_ACE0008	Megachilidae	Coelioxys inermis
BCA0787	BOLD_AER3321	Megachilidae	Coelioxys brevis	France
BCA0788	BOLD_AER3321	Megachilidae	Coelioxys brevis	France
BCA0828	BOLD_AAJ6944	Megachilidae	Coelioxys rufescens
BCA0906	BOLD_AAJ6952	Megachilidae	Coelioxys afra	France
BCA0907	BOLD_AAJ6952	Megachilidae	Coelioxys afra	France
BCA1234	BOLD_AET0371	Megachilidae	Coelioxys acanthura	France
BCA1235	BOLD_AGE3218	Megachilidae	Coelioxys echinata
BCA1238	BOLD_AAJ0601	Megachilidae	Coelioxys conica
BCA1370	BOLD_AAJ6952	Megachilidae	Coelioxys afra	France
BCA2201	BOLD_AAJ0601	Megachilidae	Coelioxys mandibularis
BCA2202	BOLD_ADD7530	Megachilidae	Coelioxys brevis	France
BCA2203	BOLD_AEO4483	Megachilidae	Coelioxys obtusa
BCA2204	BOLD_ADC9939	Megachilidae	Coelioxys haemorrhoa
BCA2205	BOLD_AAJ0602	Megachilidae	Coelioxys echinata
BCA2365	BOLD_AEO4483	Megachilidae	Coelioxys obtusa
BGE_00439_E02	BOLD_AAY8053	Megachilidae	Coelioxys argentea	Italy
BGE_00439_E03	BOLD_AAJ6944	Megachilidae	Coelioxys inermis
BGE_00589_A12	BOLD_AAJ6969	Megachilidae	Coelioxys conoideus
BIOUG17175-H02	BOLD_AAJ0601	Megachilidae	Coelioxys conica
BL1800717	BOLD_AAJ0609	Megachilidae	Coelioxys inermis
BMNH(E)#970445	BOLD_AAJ6944	Megachilidae	Coelioxys rufescens
BMNH(E)#970468	BOLD_AGH5460	Megachilidae	Coelioxys elongata
BMNH(E)#970545	BOLD_AAJ0609	Megachilidae	Coelioxys inermis
BUAPI36	BOLD_AAV8048	Megachilidae	Coelioxys afra	Bulgaria
CCDB-03753 G05	BOLD_AAJ6952	Megachilidae	Coelioxys afra	Armenia
CCDB-09855 B12	BOLD_AAV9350	Megachilidae	Coelioxys argentea	Israel
FACU-000063	BOLD_AAJ6969	Megachilidae	Coelioxys conoidea
FACU-000064	BOLD_AAJ6969	Megachilidae	Coelioxys conoidea
FACU-000065	BOLD_AAJ6969	Megachilidae	Coelioxys conoidea
FACU-000068	BOLD_ACE0008	Megachilidae	Coelioxys inermis
FACU-000074	BOLD_ACD9640	Megachilidae	Coelioxys lanceolata
FACU-000075	BOLD_ACD9640	Megachilidae	Coelioxys lanceolata
FACU-000076	BOLD_ACD9640	Megachilidae	Coelioxys lanceolata
FACU-000079	BOLD_AAJ6944	Megachilidae	Coelioxys rufescens
FACU-000080	BOLD_AAJ6944	Megachilidae	Coelioxys rufescens
FACU-000081	BOLD_AAJ6944	Megachilidae	Coelioxys rufescens
FACU-000082	BOLD_AAJ6944	Megachilidae	Coelioxys rufescens
FACU-000083	BOLD_AAJ6954	Megachilidae	Coelioxys alata	Finland
FACU-000084	BOLD_AAJ0601	Megachilidae	Coelioxys conica
FACU-000086	BOLD_AAJ0601	Megachilidae	Coelioxys conica
FACU-000087	BOLD_AAJ0601	Megachilidae	Coelioxys conica
GBIFCH00125903	BOLD_AAJ0609	Megachilidae	Coelioxys inermis
GBOL18872	BOLD_ADJ3969	Megachilidae	Coelioxys afra	Morocco
GBOL18873	BOLD_ADJ3969	Megachilidae	Coelioxys afra	Morocco
GBOL18874	BOLD_ADJ3969	Megachilidae	Coelioxys afra	Morocco
GBOL18875	BOLD_ADC9939	Megachilidae	Coelioxys haemorrhoa
GBOL18876	BOLD_AAJ6815	Megachilidae	Coelioxys elegantula
GBOL18877	BOLD_AAJ6815	Megachilidae	Coelioxys elegantula
GBOL18878	BOLD_AAJ6815	Megachilidae	Coelioxys elegantula
GBOL18879	BOLD_AAJ6815	Megachilidae	Coelioxys elegantula
GBOL18880	BOLD_AAJ6815	Megachilidae	Coelioxys elegantula
GBOL18881	BOLD_ADD0183	Megachilidae	Coelioxys elegantula
GBOL18882	BOLD_AAJ6815	Megachilidae	Coelioxys elegantula
GBOL18883	BOLD_ADD0260	Megachilidae	Coelioxys brevis	Morocco
GBOL18884	BOLD_ADD0260	Megachilidae	Coelioxys brevis	Morocco
GBOL18885	BOLD_AAI4108	Megachilidae	Coelioxys decipiens
GBOL18886	BOLD_AAV9350	Megachilidae	Coelioxys argentea	Turkiye
GBOL18887	BOLD_AAY8053	Megachilidae	Coelioxys aurolimbata	Croatia
GBOL18888	BOLD_AFS5159	Megachilidae	Coelioxys pulchella
GL.2867	BOLD_AGH5460	Megachilidae	Coelioxys elongata
HYMNI734	BOLD_AAJ0609	Megachilidae	Coelioxys inermis
HYMNI735		Megachilidae	Coelioxys mandibularis
INV01263	BOLD_AAV9350	Megachilidae	Coelioxys argenteus	Portugal
INV12031	BOLD_AAV9350	Megachilidae	Coelioxys argenteus	Spain
INV12032	BOLD_ADD7530	Megachilidae	Coelioxys brevis	Spain
INV12033	BOLD_ADC9939	Megachilidae	Coelioxys haemorrhous
INV12034	BOLD_AET4410	Megachilidae	Coelioxys echinatus
INV12449	BOLD_AET0371	Megachilidae	Coelioxys acanthurus	Spain
INV12450	BOLD_AAV8048	Megachilidae	Coelioxys afer	Spain
INV12451	BOLD_AET4410	Megachilidae	Coelioxys echinatus
INV12452	BOLD_AES4301	Megachilidae	Coelioxys aurolimbatus	Spain
INV12453	BOLD_ADC9939	Megachilidae	Coelioxys haemorrhous
INV12454	BOLD_ADC9939	Megachilidae	Coelioxys haemorrhous
INV12455	BOLD_AEO4483	Megachilidae	Coelioxys obtusa
INV13345	BOLD_AEO4483	Megachilidae	Coelioxys obtusa
INV13346	BOLD_AEO4483	Megachilidae	Coelioxys obtusa
INV13347	BOLD_AAV8048	Megachilidae	Coelioxys afer	Portugal
KX580318	BOLD_ADM5641	Megachilidae	Coelioxys caudata
KX580319	BOLD_AAL5894	Megachilidae	Coelioxys octodentata
KX580321	BOLD_AAO3480	Megachilidae	Coelioxys pergandei
KX580322	BOLD_AAI4108	Megachilidae	Coelioxys decipiens
KY072347	BOLD_ADK2900	Megachilidae	Coelioxys subelongata
LPRC6802	BOLD_AAV8048	Megachilidae	Coelioxys afra	France
LPRC6803	BOLD_AEK6643	Megachilidae	Coelioxys brevis	France
MH319147	BOLD_AAJ0609	Megachilidae	Coelioxys inermis
MH319301	BOLD_AGH5460	Megachilidae	Coelioxys elongata
MIB:ZPL:08923	BOLD_AGH5460	Megachilidae	Coelioxys elongata
MT898425	BOLD_AFR9666	Megachilidae	Coelioxys fenestrata
NC_056369	BOLD_AFR9666	Megachilidae	Coelioxys fenestrata
NHMO_APO00072	BOLD_AAJ0601	Megachilidae	Coelioxys rufescens
NHMO_APO00073	BOLD_AAJ0609	Megachilidae	Coelioxys inermis
NHMO-DAR-9363	BOLD_ACD9640	Megachilidae	Coelioxys lanceolata
NHMUK015059649	BOLD_AAJ6969	Megachilidae	Coelioxys conoidea
NHMUK015556780	BOLD_AAJ6969	Megachilidae	Coelioxys conoideus
NHMUK015557511	BOLD_AAJ6969	Megachilidae	Coelioxys conoideus
NHMW-HYM 188	BOLD_AAY8053	Megachilidae	Coelioxys aurolimbata	Austria
NHMW-HYM 19	BOLD_AAV8048	Megachilidae	Coelioxys afra	Austria
NHMW-HYM 2380	BOLD_AAJ6944	Megachilidae	Coelioxys rufescens
NHMW-HYM 394	BOLD_ADJ4906	Megachilidae	Coelioxys afra	Austria
NHMW-HYM 502	BOLD_AAJ6969	Megachilidae	Coelioxys conoidea
NHMW-HYM 525	BOLD_AAJ6944	Megachilidae	Coelioxys rufescens
NHMW-HYM 529	BOLD_AAJ6969	Megachilidae	Coelioxys conoidea
NOAPI476	BOLD_AAJ0601	Megachilidae	Coelioxys conica
NOAPI477	BOLD_AAJ0601	Megachilidae	Coelioxys conica
NOAPI478	BOLD_AAJ0601	Megachilidae	Coelioxys conica
NOAPI480	BOLD_AGH5460	Megachilidae	Coelioxys elongata
NOAPI486	BOLD_AGH5460	Megachilidae	Coelioxys elongata
NOAPI487	BOLD_AAJ6944	Megachilidae	Coelioxys rufescens
NOAPI488	BOLD_ACD9640	Megachilidae	Coelioxys lanceolata
NOAPI489	BOLD_ACD9640	Megachilidae	Coelioxys lanceolata
OR179389	BOLD_AAJ6954	Megachilidae	Coelioxys alata	Slovenia
OR179391	BOLD_AAJ6954	Megachilidae	Coelioxys alata	Slovenia
OR179392	BOLD_AAJ0609	Megachilidae	Coelioxys inermis
OR179393	BOLD_AAJ6954	Megachilidae	Coelioxys alata	Slovenia
OR179587	BOLD_AAY8053	Megachilidae	Coelioxys aurolimbatus	Slovenia
PAR_171	BOLD_AAY8053	Megachilidae	Coelioxys aurolimbata	Italy
PAR_172	BOLD_AAY8053	Megachilidae	Coelioxys aurolimbata	Italy
PP993955		Megachilidae	Coelioxys decipiens
PQ463377	BOLD_AAJ6954	Megachilidae	Coelioxys alata	Germany
RMNH.INS.1662720	BOLD_AAJ6815	Megachilidae	Coelioxys coturnix
RMNH.INS.1662721	BOLD_AAJ6815	Megachilidae	Coelioxys coturnix
RMNH.INS.1662722	BOLD_AAJ6815	Megachilidae	Coelioxys coturnix
TCDB-T503	BOLD_AGH5460	Megachilidae	Coelioxys elongata
TO1800380	BOLD_AAJ6969	Megachilidae	Coelioxys conoidea

## Sheet: Epeolus
Table S2. List of Epeolus specimens used for the construction of neighbor-joining (NJ) phylogenetic trees.
Sample code	BIN	Family	Species	Country
596_APCUL	BOLD_AAJ0611	Apidae	Epeolus variegatus	Italy
AVM1814	BOLD_AAN3663	Apidae	Epeolus marginatus	Sweden
AVM1817	BOLD_AAN3663	Apidae	Epeolus cruciger	Sweden
AVM1818	BOLD_AAN3663	Apidae	Epeolus cruciger	Sweden
BC-LPRCorse1972	BOLD_AAN3663	Apidae	Epeolus cruciger	France
BC ZSM HYM 01998	BOLD_AAN3663	Apidae	Epeolus cruciger	Germany
BC ZSM HYM 01999	BOLD_AAN3663	Apidae	Epeolus cruciger	Germany
BC ZSM HYM 02002	BOLD_AAJ0611	Apidae	Epeolus variegatus	Germany
BC ZSM HYM 02003	BOLD_AAJ0611	Apidae	Epeolus variegatus	Germany
BC ZSM HYM 07078	BOLD_AAL0611	Apidae	Epeolus alpinus	France
BC ZSM HYM 07079	BOLD_AAL0611	Apidae	Epeolus alpinus	France
BC ZSM HYM 08497	BOLD_AAL0611	Apidae	Epeolus schummeli	Germany
BC ZSM HYM 13384	BOLD_AAN3663	Apidae	Epeolus marginatus	Sweden
BC ZSM HYM 13385	BOLD_AAN3663	Apidae	Epeolus marginatus	Sweden
BC ZSM HYM 13386	BOLD_AAN3663	Apidae	Epeolus cruciger	France
BC ZSM HYM 18256	BOLD_AAN3663	Apidae	Epeolus cruciger	Germany
BC ZSM HYM 18257	BOLD_AAN3663	Apidae	Epeolus cruciger	Germany
BC ZSM HYM 21963	BOLD_AAN3663	Apidae	Epeolus marginatus	Germany
BC-ZSM-HYM-30223-F01	BOLD_AAN3663	Apidae	Epeolus cruciger	Croatia
BC-ZSM-HYM-30223-F02	BOLD_AAN3663	Apidae	Epeolus cruciger	Slovenia
BC-ZSM-HYM-30223-F04	BOLD_AAN3663	Apidae	Epeolus cruciger	Italy
BCA0152	BOLD_ACD1277	Apidae	Epeolus julliani	France
BCA0736	BOLD_AAN3663	Apidae	Epeolus cruciger	France
BCA0781	BOLD_AAJ0611	Apidae	Epeolus variegatus	France
BCA0790	BOLD_AAJ0611	Apidae	Epeolus variegatus	France
BCA0803	BOLD_AAJ0611	Apidae	Epeolus variegatus	France
BCA0819	BOLD_AAN3663	Apidae	Epeolus cruciger	France
BCA1286	BOLD_ACD1277	Apidae	Epeolus julliani	France
BCA1287	BOLD_ACD1277	Apidae	Epeolus julliani	France
BCA2318	BOLD_AAJ0611	Apidae	Epeolus compar	France
BCA2319	BOLD_AAJ0611	Apidae	Epeolus compar	France
BCA2320	BOLD_AAJ0611	Apidae	Epeolus compar	France
BMNH(E)#970450	BOLD_AAJ0611	Apidae	Epeolus variegatus	United Kingdom
BMNH(E)#970588	BOLD_AAJ0611	Apidae	Epeolus variegatus	United Kingdom
BMNH(E)#970618	BOLD_AAN3663	Apidae	Epeolus cruciger	United Kingdom
CCDB-03753 E07	BOLD_AAL0611	Apidae	Epeolus alpinus	Norway
CCDB-03771 D06	BOLD_AAN4645	Apidae	Epeolus compar	France
CCDB-30345 A01	BOLD_ABW4287	Apidae	Epeolus tarsalis	Netherlands
CCDB-30345 A05	BOLD_ACD1277	Apidae	Epeolus transitorius	Greece
CCDB-30345 A11	BOLD_AAN3663	Apidae	Epeolus cruciger	Greece
CCDB-30345 D08	BOLD_AAN3663	Apidae	Epeolus cruciger	Switzerland
CCDB-30346 A04	BOLD_AAN3663	Apidae	Epeolus cruciger	Turkiye
CCDB-30346 A06	BOLD_ADL3226	Apidae	Epeolus flavociliatus	Tunisia
CCDB-30346 A08	BOLD_ACD1345	Apidae	Epeolus schummeli	Hungary
CCDB-30387 A09	BOLD_AAL0611	Apidae	Epeolus schummeli	Slovakia
CCDB-30387 A11	BOLD_AAN4645	Apidae	Epeolus fallax	France
CLV41625	BOLD_AAN3663	Apidae	Epeolus cruciger	France
CR-33325-29	BOLD_AAN3663	Apidae	Epeolus cruciger	Denmark
CR-33325-30	BOLD_AAN3663	Apidae	Epeolus cruciger	Denmark
FACU-000185	BOLD_ACD1345	Apidae	Epeolus alpinus	Finland
FACU-000188	BOLD_AAN3663	Apidae	Epeolus cruciger	Finland
FACU-000189	BOLD_AAN3663	Apidae	Epeolus cruciger	Finland
FACU-000190	BOLD_AAN3663	Apidae	Epeolus cruciger	Finland
FACU-000191	BOLD_AAN3663	Apidae	Epeolus cruciger	Finland
FACU-000192	BOLD_AAJ0611	Apidae	Epeolus variegatus	Finland
FACU-000193	BOLD_ACD1345	Apidae	Epeolus alpinus	Finland
FACU-000194	BOLD_AAJ0611	Apidae	Epeolus variegatus	Finland
FACU-000195	BOLD_AAJ0611	Apidae	Epeolus variegatus	Finland
INV12012	BOLD_AAN3663	Apidae	Epeolus cruciger	Spain
INV12462	BOLD_AAN3663	Apidae	Epeolus cruciger	Spain
INV12463	BOLD_ACD1277	Apidae	Epeolus julliani	Spain
INV12464	BOLD_AAJ0611	Apidae	Epeolus intermedius	Spain
INV12466	BOLD_AAJ0611	Apidae	Epeolus variegatus	Spain
INV12467	BOLD_AAJ0611	Apidae	Epeolus intermedius	Spain
MIB:ZPL:08819	BOLD_AFI7017	Apidae	Epeolus productulus	Italy
MIB:ZPL:08820	BOLD_AFI7017	Apidae	Epeolus productulus	Italy
NHMUK015557412	BOLD_AAJ0611	Apidae	Epeolus variegatus	United Kingdom
NOAPI059	BOLD_AAN3663	Apidae	Epeolus cruciger	Norway
NOAPI060	BOLD_AAN3663	Apidae	Epeolus cruciger	Norway
NOAPI061	BOLD_AAN3663	Apidae	Epeolus cruciger	Norway
NOAPI062	BOLD_AAN3663	Apidae	Epeolus cruciger	Norway
NOAPI067	BOLD_AAJ0611	Apidae	Epeolus variegatus	Norway
NOAPI068	BOLD_AAL0611	Apidae	Epeolus alpinus	Norway
NOAPI069	BOLD_AAL0611	Apidae	Epeolus alpinus	Norway
NOAPI070	BOLD_AAL0611	Apidae	Epeolus alpinus	Norway
NOAPI120	BOLD_AAJ0611	Apidae	Epeolus variegatus	Norway
RMNH.INS.1662707	BOLD_ACD1277	Apidae	Epeolus julliani	Greece
RMNH.INS.1662708	BOLD_ACD1277	Apidae	Epeolus julliani	Greece
RMNH.INS.1662709	BOLD_ACD1277	Apidae	Epeolus julliani	Turkiye
ZMA.INS.5144942	BOLD_AAN4645	Apidae	Epeolus fallax	France
ZMA.INS.5144943	BOLD_AAN4645	Apidae	Epeolus fallax	Spain
ZMA.INS.5144944	BOLD_AAN4645	Apidae	Epeolus fallax	France
ZMA.INS.5144945	BOLD_ACD1277	Apidae	Epeolus julliani	France
ZMA.INS.5144946	BOLD_AGQ5297	Apidae	Epeolus transitorius	Greece
ZMA.INS.5144947		Apidae	Epeolus transitorius	Greece

## Sheet: Melecta
Table S3. List of Melecta specimens used for the construction of neighbor-joining (NJ) phylogenetic trees.
Sample code	BIN	Family	Species	Country
ABOL-BioBlitz 2019 PB_0033	BOLD_AAN9629	Apidae	Melecta albifrons	Austria
B2584	BOLD_AEO2926	Apidae	Melecta obscura	Italy
B2597	BOLD_ACK5616	Apidae	Melecta festiva	Spain
B2599	BOLD_ACR2895	Apidae	Melecta albifrons	Italy
B2602	BOLD_AEO2926	Apidae	Melecta obscura	Italy
B53_APCUL	BOLD_AEV6152	Apidae	Melecta leucorhyncha	Italy
BC ZSM HYM 01899	BOLD_AAN9629	Apidae	Melecta albifrons	Poland
BC ZSM HYM 01900	BOLD_AAN9629	Apidae	Melecta albifrons	Poland
BC ZSM HYM 07080	BOLD_AAZ1400	Apidae	Melecta luctuosa	France
BC ZSM HYM 08396	BOLD_AAZ1400	Apidae	Melecta luctuosa	Germany
BC ZSM HYM 08455	BOLD_ABW1800	Apidae	Melecta albifrons	Germany
BC ZSM HYM 08741	BOLD_ABW1800	Apidae	Melecta albifrons	Germany
BC ZSM HYM 09023	BOLD_AAZ1400	Apidae	Melecta luctuosa	Germany
BC ZSM HYM 09024	BOLD_AAZ1400	Apidae	Melecta luctuosa	Germany
BC ZSM HYM 09025	BOLD_AAZ1400	Apidae	Melecta luctuosa	Germany
BC ZSM HYM 12368	BOLD_AAZ1400	Apidae	Melecta luctuosa	Italy
BC ZSM HYM 12369	BOLD_AGX4788	Apidae	Melecta luctuosa	Croatia
BCA0041	BOLD_ACK5616	Apidae	Melecta italica	France
BCA0167	BOLD_ACK5616	Apidae	Melecta italica	France
BCA0168	BOLD_ACK5616	Apidae	Melecta italica	France
BCA2055	BOLD_AEV6152	Apidae	Melecta leucorhyncha	France
BCA2056	BOLD_AEV6152	Apidae	Melecta leucorhyncha	France
BCA2240	BOLD_AFS0044	Apidae	Melecta leucorhyncha	France
BCA2241	BOLD_AEO2855	Apidae	Melecta festiva	France
BCA2358	BOLD_AFS0044	Apidae	Melecta leucorhyncha	France
BCA2368	BOLD_AFS0044	Apidae	Melecta leucorhyncha	France
BGE_00403_G07	BOLD_AFO8930	Apidae	Melecta funeraria	Greece
BMNH(E)#970451	BOLD_ACR2895	Apidae	Melecta albifrons	United Kingdom
GBOL09919	BOLD_ACR2895	Apidae	Melecta albifrons	Germany
GBOL09920	BOLD_AAN9629	Apidae	Melecta albifrons	Germany
GIAA13	BOLD_AEV6152	Apidae	Melecta leucorhyncha	Italy
GIAA14	BOLD_AEV6152	Apidae	Melecta leucorhyncha	Italy
GIAA15	BOLD_AEV6152	Apidae	Melecta leucorhyncha	Italy
INV12002	BOLD_ACR2895	Apidae	Melecta albifrons	Spain
INV12003	BOLD_ACR2895	Apidae	Melecta albifrons	Spain
INV13336		Apidae	Melecta festiva	Portugal
KX957908	BOLD_AAN9629	Apidae	Melecta albifrons	Germany
KX957909	BOLD_AAN9629	Apidae	Melecta albifrons	Germany
RMNH.INS.1662546	BOLD_AGQ1401	Apidae	Melecta mundula	Greece
RMNH.INS.1662547	BOLD_AGQ1401	Apidae	Melecta mundula	Cyprus
RMNH.INS.1662548	BOLD_AGQ1401	Apidae	Melecta mundula	Cyprus
RMNH.INS.1662549	BOLD_AEO2855	Apidae	Melecta prophanta	Morocco
RMNH.INS.1662550	BOLD_AEY5593	Apidae	Melecta grandis	Morocco
RMNH.INS.1662552	BOLD_AEY5593	Apidae	Melecta grandis	Morocco
RMNH.INS.1662553	BOLD_AFH3083	Apidae	Melecta guichardi	Greece
RMNH.INS.1662554	BOLD_AFH3083	Apidae	Melecta guichardi	Turkiye
RMNH.INS.1662555	BOLD_AFH3083	Apidae	Melecta guichardi	Turkiye
RMNH.INS.1662556	BOLD_AGQ1402	Apidae	Melecta tuberculata	Greece
RMNH.INS.1662557	BOLD_AGQ1402	Apidae	Melecta tuberculata	Greece
RMNH.INS.1662558	BOLD_AGQ1402	Apidae	Melecta tuberculata	Greece
RMNH.INS.1662561	BOLD_AGQ1403	Apidae	Melecta duodecimmaculata	Spain
RMNH.INS.1662562	BOLD_AGQ1403	Apidae	Melecta duodecimmaculata	Spain
RMNH.INS.1662563	BOLD_AEN8672	Apidae	Melecta festiva	Greece
RMNH.INS.1662564	BOLD_AEN8672	Apidae	Melecta festiva	Greece
RMNH.INS.1662565	BOLD_AEO2855	Apidae	Melecta festiva	France
RMNH.INS.1662566	BOLD_AGQ1405	Apidae	Melecta fulgida	Bulgaria
RMNH.INS.1662567	BOLD_AGQ1405	Apidae	Melecta fulgida	Greece
RMNH.INS.1662568	BOLD_AGQ1405	Apidae	Melecta fulgida	Greece
RMNH.INS.1662569	BOLD_AGQ1406	Apidae	Melecta caroli	Spain
RMNH.INS.1662570	BOLD_AGQ1406	Apidae	Melecta caroli	Spain
RMNH.INS.1662571	BOLD_AGQ1406	Apidae	Melecta caroli	Spain
RMNH.INS.1662572	BOLD_AGQ1409	Apidae	Melecta aegyptiaca	Greece
RMNH.INS.1662573	BOLD_AGQ1409	Apidae	Melecta aegyptiaca	Slovakia
RMNH.INS.1662574	BOLD_AGQ1410	Apidae	Melecta aegyptiaca	France
RVcoll21A370	BOLD_AEO2926	Apidae	Melecta obscura	Italy
RVcoll21A382	BOLD_ACR2895	Apidae	Melecta albifrons	Italy

## Sheet: Nomada
Table S4. List of Nomada specimens used for the construction of neighbor-joining (NJ) phylogenetic trees.
Sample code	BIN	Family	Species	Country
7735	BOLD_AAK3820	Apidae	Nomada armata	Austria
8530	BOLD_ABZ1320	Apidae	Nomada integra	Austria
8535	BOLD_AAE5755	Apidae	Nomada fucata	Austria
04HBL00002	BOLD_ACE6524	Apidae	Nomada cressonii
04HBL00003	BOLD_ACE6524	Apidae	Nomada pygmaea
04HBL00006	BOLD_ABZ6834	Apidae	Nomada pygmaea
04HBL00010	BOLD_ABZ6834	Apidae	Nomada pygmaea
04HBL00528	BOLD_AAD7930	Apidae	Nomada illinoensis
04HBL00530		Apidae	Nomada articulata
460.MB	BOLD_AAE5755	Apidae	Nomada bifasciata	Malta
7767a	BOLD_AAE5755	Apidae	Nomada bifasciata	Austria
972.MB	BOLD_AAE5755	Apidae	Nomada bifasciata	Malta
973.MB	BOLD_AAE5755	Apidae	Nomada bifasciata	Malta
ABOL-BioBlitz 2019 19-1020	BOLD_AAK3820	Apidae	Nomada armata	Austria
ABOL-BioBlitz 2019 BW_0003_S	BOLD_AAI2830	Apidae	Nomada femoralis	Austria
ABOL-BioBlitz 2019 BW_0004_S	BOLD_AEA0257	Apidae	Nomada distinguenda	Austria
ABOL-BioBlitz 2019 OOe_0012_S	BOLD_AAE5755	Apidae	Nomada bifasciata	Austria
ABOL-BioBlitz 2019 OOe_0026_S	BOLD_AAD4959	Apidae	Nomada flavoguttata	Austria
ABOL-BioBlitz 2019 PB_0037	BOLD_AAE5755	Apidae	Nomada bifasciata	Austria
ABOL-BioBlitz 2019 PB_0038	BOLD_AAD4959	Apidae	Nomada flavoguttata	Austria
ABOL-BioBlitz 2019 PB_0039	BOLD_AAP1578	Apidae	Nomada minuscula	Austria
ABOL-BioBlitz 2019 PB_0040	BOLD_ABX5010	Apidae	Nomada succincta	Austria
ABOL-BioBlitz 2019 PB_0042	BOLD_ABX5010	Apidae	Nomada succincta	Austria
ABOL-BioBlitz 2019 PB_0043	BOLD_AEB4149	Apidae	Nomada goodeniana	Austria
ABOL-BioBlitz 2021 HT21-S021	BOLD_AAF3665	Apidae	Nomada obtusifrons	Austria
ABOL-BioBlitz 2021 TI21-S001	BOLD_AEZ6868	Apidae	Nomada similis	Austria
ABOL-BioBlitz 2021 WD21-S023	BOLD_AAK3820	Apidae	Nomada armata	Austria
ABOL-BioBlitz 2021 WW21-S011	BOLD_AAK3820	Apidae	Nomada armata	Austria
ABOL-BioBlitz 2021 WW21-S012	BOLD_AAI2830	Apidae	Nomada femoralis	Austria
ABOL-BioBlitz RE21_0726	BOLD_AHE4292	Apidae	Nomada facilis	Austria
ABOL-BioBlitz22-0043	BOLD_AHE4292	Apidae	Nomada facilis	Austria
ABOL-BioBlitz22-0055	BOLD_AHE4292	Apidae	Nomada facilis	Austria
ABOL-Bioblitz22-S22-005	BOLD_AHE4292	Apidae	Nomada facilis	Austria
ABOL-Bioblitz22-S22-021	BOLD_ABY7961	Apidae	Nomada striata	Austria
ABOL-Bioblitz22-S22-022	BOLD_ABA8671	Apidae	Nomada stigma	Austria
ABOL-Bioblitz22-S22-023	BOLD_ADH5606	Apidae	Nomada furvoides	Austria
APO_00070	BOLD_AEL0790	Apidae	Nomada tridentirostris	France
A-S000_977	BOLD_AAD4959	Apidae	Nomada flavoguttata	Austria
AVM1819	BOLD_ACE0147	Apidae	Nomada subcornuta	Sweden
AVM1820	BOLD_ACH4453	Apidae	Nomada subcornuta	Sweden
AVM1821	BOLD_ACH4453	Apidae	Nomada subcornuta	Sweden
AVM1822	BOLD_ACH4453	Apidae	Nomada subcornuta	Sweden
AVM1823	BOLD_AAE5748	Apidae	Nomada fulvicornis	Sweden
AVM1824	BOLD_AAE5748	Apidae	Nomada fulvicornis	Sweden
AVM1825	BOLD_ACH4453	Apidae	Nomada fulvicornis	Sweden
AVM1826	BOLD_AAC8809	Apidae	Nomada panzeri	Sweden
AVM1827	BOLD_AAC8809	Apidae	Nomada panzeri	Sweden
AVM1829	BOLD_ACF1855	Apidae	Nomada panzeri	Sweden
AVM1830	BOLD_AAE5748	Apidae	Nomada fulvicornis	Sweden
AVM1831	BOLD_AAE5748	Apidae	Nomada fulvicornis	Sweden
AVM1834	BOLD_AAD4959	Apidae	Nomada flavoguttata	Sweden
AVM1910	BOLD_AAI2829	Apidae	Nomada facilis	Sweden
AVM1911	BOLD_AEZ6868	Apidae	Nomada similis	Sweden
B03764B09-KGZ	BOLD_AAF3645	Apidae	Nomada fucata	Kyrgyzstan
BC ZSM HYM 00526	BOLD_AAE5748	Apidae	Nomada fulvicornis	Germany
BC ZSM HYM 00527	BOLD_AAE5748	Apidae	Nomada fulvicornis	Germany
BC ZSM HYM 00528	BOLD_AAE5748	Apidae	Nomada fulvicornis	Germany
BC ZSM HYM 00531	BOLD_AAF3659	Apidae	Nomada lathburiana	Germany
BC ZSM HYM 00532	BOLD_AAF3660	Apidae	Nomada lathburiana	Germany
BC ZSM HYM 00533	BOLD_AAF3660	Apidae	Nomada lathburiana	Germany
BC ZSM HYM 00534	BOLD_AAC8809	Apidae	Nomada leucophthalma	Germany
BC ZSM HYM 00536	BOLD_AAC4884	Apidae	Nomada marshamella	Germany
BC ZSM HYM 00540	BOLD_AAI2913	Apidae	Nomada moeschleri	Germany
BC ZSM HYM 00545	BOLD_ABX5182	Apidae	Nomada hirtipes	Germany
BC ZSM HYM 00551	BOLD_ABY8319	Apidae	Nomada signata	Germany
BC ZSM HYM 00552	BOLD_AEB4149	Apidae	Nomada succincta	Germany
BC ZSM HYM 00554	BOLD_AEB4149	Apidae	Nomada succincta	Germany
BC ZSM HYM 01509	BOLD_AAC8572	Apidae	Nomada alboguttata	Germany
BC ZSM HYM 01511	BOLD_AAN1694	Apidae	Nomada argentata	Italy
BC ZSM HYM 01514	BOLD_AAK3820	Apidae	Nomada armata	Germany
BC ZSM HYM 01518	BOLD_AAE5755	Apidae	Nomada bifasciata	Germany
BC ZSM HYM 01660	BOLD_AAX5030	Apidae	Nomada bluethgeni	Italy
BC ZSM HYM 01661	BOLD_AAK3815	Apidae	Nomada castellana	Italy
BC ZSM HYM 01663	BOLD_AAI2823	Apidae	Nomada conjungens	Germany
BC ZSM HYM 01664	BOLD_AAI2823	Apidae	Nomada conjungens	Germany
BC ZSM HYM 01665	BOLD_AAO6546	Apidae	Nomada distinguenda	Germany
BC ZSM HYM 01673	BOLD_AAI2829	Apidae	Nomada facilis	Italy
BC ZSM HYM 01674	BOLD_AAI2829	Apidae	Nomada facilis	Italy
BC ZSM HYM 01675	BOLD_AAI2829	Apidae	Nomada facilis	Germany
BC ZSM HYM 01677	BOLD_AAI2830	Apidae	Nomada femoralis	Italy
BC ZSM HYM 01678	BOLD_AAI2830	Apidae	Nomada femoralis	France
BC ZSM HYM 01683	BOLD_AAF3650	Apidae	Nomada flavopicta	Italy
BC ZSM HYM 01691	BOLD_AAF3571	Apidae	Nomada fuscicornis	Germany
BC ZSM HYM 01692	BOLD_AAF3571	Apidae	Nomada fuscicornis	Germany
BC ZSM HYM 01693	BOLD_AAF3571	Apidae	Nomada fuscicornis	Germany
BC ZSM HYM 01697	BOLD_AAK3841	Apidae	Nomada guttulata	France
BC ZSM HYM 01698	BOLD_AAK3841	Apidae	Nomada guttulata	France
BC ZSM HYM 01700	BOLD_AAK3841	Apidae	Nomada guttulata	Germany
BC ZSM HYM 01701	BOLD_ABX5182	Apidae	Nomada hirtipes	Germany
BC ZSM HYM 01703	BOLD_ABX5182	Apidae	Nomada hirtipes	Germany
BC ZSM HYM 01704	BOLD_ABX5182	Apidae	Nomada hirtipes	Germany
BC ZSM HYM 01711	BOLD_AAX4976	Apidae	Nomada kohli	Tunisia
BC ZSM HYM 01712	BOLD_AAC8809	Apidae	Nomada leucophthalma	Germany
BC ZSM HYM 01716	BOLD_AAX4983	Apidae	Nomada melathoracica	Germany
BC ZSM HYM 01717	BOLD_AAI2913	Apidae	Nomada moeschleri	Germany
BC ZSM HYM 01719	BOLD_AAN4046	Apidae	Nomada tormentillae	Germany
BC ZSM HYM 01720	BOLD_AAN4046	Apidae	Nomada tormentillae	Germany
BC ZSM HYM 01721	BOLD_AAN4046	Apidae	Nomada tormentillae	France
BC ZSM HYM 01723	BOLD_AAX4985	Apidae	Nomada mutabilis	Greece
BC ZSM HYM 01728	BOLD_AAX4984	Apidae	Nomada mutica	Italy
BC ZSM HYM 01732	BOLD_ABY3088	Apidae	Nomada opaca	Germany
BC ZSM HYM 01733	BOLD_ABY3088	Apidae	Nomada opaca	Germany
BC ZSM HYM 01736	BOLD_AAO0956	Apidae	Nomada pleurosticta	Germany
BC ZSM HYM 01746	BOLD_AAN4046	Apidae	Nomada roberjeotiana	Germany
BC ZSM HYM 01750	BOLD_AAC1178	Apidae	Nomada ruficornis	Germany
BC ZSM HYM 01753	BOLD_AAF3668	Apidae	Nomada rufipes	Germany
BC ZSM HYM 01755	BOLD_AAI2916	Apidae	Nomada sexfasciata	Germany
BC ZSM HYM 01757	BOLD_AAI2916	Apidae	Nomada sexfasciata	Germany
BC ZSM HYM 01767	BOLD_ABY8319	Apidae	Nomada signata	Germany
BC ZSM HYM 01770	BOLD_AEZ6868	Apidae	Nomada similis	Italy
BC ZSM HYM 01771	BOLD_AEZ6868	Apidae	Nomada similis	Italy
BC ZSM HYM 01782	BOLD_AAF3496	Apidae	Nomada zonata	France
BC ZSM HYM 01783	BOLD_AAF3496	Apidae	Nomada zonata	France
BC ZSM HYM 02451	BOLD_AAF3496	Apidae	Nomada zonata	Germany
BC ZSM HYM 06106	BOLD_AAI2829	Apidae	Nomada facilis	Italy
BC ZSM HYM 06107	BOLD_ABZ1320	Apidae	Nomada integra	Germany
BC ZSM HYM 06110	BOLD_AAC1178	Apidae	Nomada ruficornis	Germany
BC ZSM HYM 06111	BOLD_AAC8572	Apidae	Nomada alboguttata	Germany
BC ZSM HYM 06117	BOLD_AAN4133	Apidae	Nomada posthuma	Germany
BC ZSM HYM 06118	BOLD_AAP1497	Apidae	Nomada guttulata	Italy
BC ZSM HYM 06119	BOLD_AAP1497	Apidae	Nomada guttulata	Italy
BC ZSM HYM 06120	BOLD_AAD4959	Apidae	Nomada flavoguttata	Germany
BC ZSM HYM 06121	BOLD_AAD4959	Apidae	Nomada flavoguttata	Germany
BC ZSM HYM 06123	BOLD_ABZ1320	Apidae	Nomada integra	Germany
BC ZSM HYM 06124	BOLD_ABZ1320	Apidae	Nomada integra	Germany
BC ZSM HYM 06126	BOLD_AAO0956	Apidae	Nomada pleurosticta	Germany
BC ZSM HYM 06127	BOLD_AAO0956	Apidae	Nomada pleurosticta	Germany
BC ZSM HYM 06130	BOLD_AAP1706	Apidae	Nomada atroscutellaris	Germany
BC ZSM HYM 06131	BOLD_AAP1706	Apidae	Nomada atroscutellaris	Germany
BC ZSM HYM 06132	BOLD_AAI2823	Apidae	Nomada conjungens	Germany
BC ZSM HYM 06137	BOLD_AAK3815	Apidae	Nomada castellana	Germany
BC ZSM HYM 06138	BOLD_AAF3668	Apidae	Nomada rufipes	Austria
BC ZSM HYM 06141	BOLD_AAF3645	Apidae	Nomada fucata	Germany
BC ZSM HYM 06142	BOLD_AAC8809	Apidae	Nomada flava	Germany
BC ZSM HYM 06147	BOLD_AAK3820	Apidae	Nomada armata	Germany
BC ZSM HYM 06149	BOLD_ABX5010	Apidae	Nomada succincta	Croatia
BC ZSM HYM 06150	BOLD_ABX5010	Apidae	Nomada succincta	Italy
BC ZSM HYM 06151	BOLD_AAC4884	Apidae	Nomada marshamella	Germany
BC ZSM HYM 06152	BOLD_AAC4884	Apidae	Nomada marshamella	Germany
BC ZSM HYM 06153	BOLD_AAI2916	Apidae	Nomada sexfasciata	Germany
BC ZSM HYM 06154	BOLD_AAI2916	Apidae	Nomada sexfasciata	Italy
BC ZSM HYM 06974	BOLD_AAC8809	Apidae	Nomada ferruginata	Germany
BC ZSM HYM 06976	BOLD_ABY7961	Apidae	Nomada striata	Italy
BC ZSM HYM 06977	BOLD_AAK3841	Apidae	Nomada guttulata	Italy
BC ZSM HYM 07545	BOLD_AEZ6868	Apidae	Nomada similis	France
BC ZSM HYM 07546	BOLD_AEZ6868	Apidae	Nomada similis	France
BC ZSM HYM 08827	BOLD_AAC8809	Apidae	Nomada flava	Germany
BC ZSM HYM 09168	BOLD_ABA8715	Apidae	Nomada emarginata	Germany
BC ZSM HYM 09170	BOLD_AAN1694	Apidae	Nomada argentata	Germany
BC ZSM HYM 09171	BOLD_AAN1694	Apidae	Nomada argentata	Germany
BC ZSM HYM 09177	BOLD_ACF1855	Apidae	Nomada panzeri	Germany
BC ZSM HYM 09178	BOLD_ACF1855	Apidae	Nomada panzeri	Germany
BC ZSM HYM 09180	BOLD_ACF1855	Apidae	Nomada panzeri	Germany
BC ZSM HYM 09193	BOLD_AAC8809	Apidae	Nomada glabella	Germany
BC ZSM HYM 09194	BOLD_AAC8809	Apidae	Nomada glabella	Germany
BC ZSM HYM 09195	BOLD_AAC8809	Apidae	Nomada glabella	Germany
BC ZSM HYM 09196	BOLD_AAC8809	Apidae	Nomada glabella	Germany
BC ZSM HYM 09199	BOLD_AAO6546	Apidae	Nomada distinguenda	Germany
BC ZSM HYM 09201	BOLD_ABA8716	Apidae	Nomada obscura	Germany
BC ZSM HYM 09202	BOLD_ABA8716	Apidae	Nomada obscura	Germany
BC ZSM HYM 09203	BOLD_AAU8975	Apidae	Nomada nobilis	Greece
BC ZSM HYM 09204	BOLD_AAU8975	Apidae	Nomada nobilis	Greece
BC ZSM HYM 09210	BOLD_ABA8671	Apidae	Nomada stigma	Germany
BC ZSM HYM 09211	BOLD_ABA8671	Apidae	Nomada stigma	Germany
BC ZSM HYM 09212	BOLD_AAE5753	Apidae	Nomada rostrata	Germany
BC ZSM HYM 09213	BOLD_AAE5753	Apidae	Nomada rostrata	Hungary
BC ZSM HYM 09506	BOLD_ABA2390	Apidae	Nomada sheppardana	Germany
BC ZSM HYM 09507	BOLD_ABA2390	Apidae	Nomada sheppardana	Germany
BC ZSM HYM 09508	BOLD_ABA2390	Apidae	Nomada sheppardana	Germany
BC ZSM HYM 09509	BOLD_ABA2390	Apidae	Nomada sheppardana	Germany
BC ZSM HYM 09516	BOLD_AAF3496	Apidae	Nomada zonata	Germany
BC ZSM HYM 09517	BOLD_AAF3665	Apidae	Nomada obtusifrons	Germany
BC ZSM HYM 09518	BOLD_AAF3665	Apidae	Nomada obtusifrons	Germany
BC ZSM HYM 09527	BOLD_AAC8809	Apidae	Nomada ferruginata	Germany
BC ZSM HYM 09803	BOLD_AAE5753	Apidae	Nomada opaca	Germany
BC ZSM HYM 09830	BOLD_AAF3645	Apidae	Nomada fucata	Germany
BC ZSM HYM 10124	BOLD_AAK3815	Apidae	Nomada castellana	Italy
BC ZSM HYM 12860	BOLD_ABY7961	Apidae	Nomada symphyti	Czechia
BC ZSM HYM 13374	BOLD_AAK3815	Apidae	Nomada castellana	Germany
BC ZSM HYM 13375	BOLD_AAC8809	Apidae	Nomada flava_spec1CSE	Germany
BC ZSM HYM 13376	BOLD_AAC8809	Apidae	Nomada flava_spec1CSE	Germany
BC ZSM HYM 13377	BOLD_AAC8809	Apidae	Nomada flava_spec1CSE	Germany
BC ZSM HYM 13378	BOLD_AAC8809	Apidae	Nomada flava_spec1CSE	Germany
BC ZSM HYM 13390	BOLD_AAX4984	Apidae	Nomada mutica	Germany
BC ZSM HYM 13488	BOLD_ACF5896	Apidae	Nomada meridionalis	Slovakia
BC ZSM HYM 13906	BOLD_AAI2830	Apidae	Nomada femoralis	Germany
BC ZSM HYM 13907	BOLD_AAF3496	Apidae	Nomada zonata	Germany
BC ZSM HYM 13911	BOLD_ABY8319	Apidae	Nomada signata	Germany
BC ZSM HYM 14732	BOLD_AAE5755	Apidae	Nomada bifasciata	Germany
BC ZSM HYM 14758	BOLD_AAE5748	Apidae	Nomada fulvicornis	Germany
BC ZSM HYM 14862	BOLD_ACH4453	Apidae	Nomada fulvicornis	Germany
BC ZSM HYM 17043	BOLD_AAE5755	Apidae	Nomada bifasciata	Germany
BC ZSM HYM 17560	BOLD_ACG0015	Apidae	Nomada furva	Germany
BC ZSM HYM 17945	BOLD_AAF3650	Apidae	Nomada flavopicta	Germany
BC ZSM HYM 17946	BOLD_AAF3650	Apidae	Nomada flavopicta	Germany
BC ZSM HYM 17947	BOLD_AAF3650	Apidae	Nomada flavopicta	Germany
BC ZSM HYM 17951	BOLD_AAO6546	Apidae	Nomada distinguenda	Germany
BC ZSM HYM 19289	BOLD_ACH4453	Apidae	Nomada fulvicornis	Germany
BC ZSM HYM 19290	BOLD_ACH4453	Apidae	Nomada fulvicornis	Germany
BC ZSM HYM 19291	BOLD_ACH4453	Apidae	Nomada fulvicornis	Germany
BC ZSM HYM 19292	BOLD_ABY7961	Apidae	Nomada villosa	Germany
BC ZSM HYM 19293	BOLD_ABY7961	Apidae	Nomada villosa	Italy
BC ZSM HYM 19323	BOLD_AAN4046	Apidae	Nomada roberjeotiana	Germany
BC ZSM HYM 19368	BOLD_AAC8572	Apidae	Nomada alboguttata	Germany
BC ZSM HYM 19369	BOLD_AAC1178	Apidae	Nomada ruficornis	Germany
BC ZSM HYM 21974	BOLD_AEB4149	Apidae	Nomada goodeniana	Germany
BC ZSM HYM 21975	BOLD_AEB4149	Apidae	Nomada goodeniana	Germany
BC ZSM HYM 21976	BOLD_ABX5010	Apidae	Nomada succincta	Germany
BC ZSM HYM 21977	BOLD_ABX5010	Apidae	Nomada succincta	Germany
BC ZSM HYM 21978	BOLD_AAK3815	Apidae	Nomada castellana	Germany
BC ZSM HYM 21979	BOLD_AAC8809	Apidae	Nomada flava	Germany
BC ZSM HYM 21994	BOLD_ABX5010	Apidae	Nomada goodeniana	Germany
BC ZSM HYM 21998	BOLD_ABX5010	Apidae	Nomada succincta	Germany
BC ZSM HYM 22003	BOLD_AAP1578	Apidae	Nomada minuscula	Germany
BC ZSM HYM 22004	BOLD_AAP1578	Apidae	Nomada minuscula	Germany
BC ZSM HYM 22638	BOLD_AAD4959	Apidae	Nomada flavoguttata	Switzerland
BCA0042	BOLD_AEK6178	Apidae	Nomada basalis	France
BCA0088	BOLD_ACY0250	Apidae	Nomada distinguenda	France
BCA0089	BOLD_ACY0250	Apidae	Nomada distinguenda	France
BCA0090	BOLD_AAC8809	Apidae	Nomada flava	France
BCA0091	BOLD_AAX4984	Apidae	Nomada mutica	France
BCA0092	BOLD_AAF3645	Apidae	Nomada fucata	France
BCA0093	BOLD_AAI2916	Apidae	Nomada sexfasciata	France
BCA0169	BOLD_AEO4341	Apidae	Nomada beaumonti	France
BCA0170	BOLD_AEO4341	Apidae	Nomada beaumonti	France
BCA0171	BOLD_AEO7689	Apidae	Nomada discedens	France
BCA0172	BOLD_AEO7689	Apidae	Nomada discedens	France
BCA0173	BOLD_AEO7689	Apidae	Nomada discedens	France
BCA0174	BOLD_AEO7686	Apidae	Nomada panurgina	France
BCA0175	BOLD_AEO7686	Apidae	Nomada panurgina	France
BCA0176	BOLD_AEO7686	Apidae	Nomada panurgina	France
BCA0217	BOLD_AEO4739	Apidae	Nomada maculicornis	France
BCA0218	BOLD_AEO4739	Apidae	Nomada maculicornis	France
BCA0219	BOLD_AEO4739	Apidae	Nomada maculicornis	France
BCA0288	BOLD_AEN8926	Apidae	Nomada integra	France
BCA0289	BOLD_AEN8926	Apidae	Nomada integra	France
BCA0290	BOLD_AAP1578	Apidae	Nomada sheppardana	France
BCA0291	BOLD_AAP1578	Apidae	Nomada sheppardana	France
BCA0292	BOLD_AAP1578	Apidae	Nomada sheppardana	France
BCA0294	BOLD_ABX5010	Apidae	Nomada succincta	France
BCA0295	BOLD_ABX5010	Apidae	Nomada succincta	France
BCA0543	BOLD_AAF3645	Apidae	Nomada fucata	France
BCA0544	BOLD_AAF3645	Apidae	Nomada fucata	France
BCA0545	BOLD_AAF3645	Apidae	Nomada fucata	France
BCA0546	BOLD_ABY8319	Apidae	Nomada signata	France
BCA0547	BOLD_ABY8319	Apidae	Nomada signata	France
BCA0548	BOLD_ABY8319	Apidae	Nomada signata	France
BCA0549	BOLD_ABX5010	Apidae	Nomada succincta	France
BCA0552	BOLD_AAC8809	Apidae	Nomada flava	France
BCA0553	BOLD_AAC8809	Apidae	Nomada flava	France
BCA0554	BOLD_AAC8809	Apidae	Nomada flava	France
BCA0555	BOLD_AAF3660	Apidae	Nomada lathburiana	France
BCA0556	BOLD_AAF3660	Apidae	Nomada lathburiana	France
BCA0557	BOLD_AAF3660	Apidae	Nomada lathburiana	France
BCA0702	BOLD_AAF3668	Apidae	Nomada rufipes	France
BCA0703	BOLD_AAF3668	Apidae	Nomada rufipes	France
BCA0741	BOLD_AAI2916	Apidae	Nomada sexfasciata	France
BCA0916	BOLD_AAC8572	Apidae	Nomada alboguttata	France
BCA0917	BOLD_AAN1694	Apidae	Nomada argentata	France
BCA0919	BOLD_AAC8572	Apidae	Nomada baccata	France
BCA0920	BOLD_AEO7690	Apidae	Nomada bispinosa	France
BCA0923	BOLD_AEO0078	Apidae	Nomada carnifex	France
BCA0926	BOLD_AER1671	Apidae	Nomada discrepans	France
BCA0927	BOLD_AAI2829	Apidae	Nomada facilis	France
BCA0929	BOLD_AEO3423	Apidae	Nomada glaucopis	France
BCA0930	BOLD_AEO7688	Apidae	Nomada gribodoi	France
BCA0931	BOLD_ABX5182	Apidae	Nomada hirtipes	France
BCA0932	BOLD_AEN8381	Apidae	Nomada illustris	France
BCA0934	BOLD_AAC8809	Apidae	Nomada leucophthalma	France
BCA0935	BOLD_AAF3571	Apidae	Nomada linsenmaieri	France
BCA0936	BOLD_AAX4983	Apidae	Nomada melathoracica	France
BCA0938	BOLD_AAU8975	Apidae	Nomada nobilis	France
BCA0939	BOLD_AEN8381	Apidae	Nomada numida	Italy
BCA0941	BOLD_AAO0956	Apidae	Nomada pleurosticta	France
BCA0942	BOLD_AEO7687	Apidae	Nomada rubiginosa	France
BCA0943	BOLD_AEN8255	Apidae	Nomada sanguinea	France
BCA0944	BOLD_AAP1578	Apidae	Nomada sheppardana	France
BCA0945	BOLD_AEL0790	Apidae	Nomada tridentirostris	France
BCA0946	BOLD_ABY7961	Apidae	Nomada villosa	France
BCA1296	BOLD_AEN9589	Apidae	Nomada agrestis	France
BCA1297	BOLD_AEN9589	Apidae	Nomada agrestis	France
BCA1298	BOLD_AAC8572	Apidae	Nomada alboguttata	France
BCA1299	BOLD_AAC8572	Apidae	Nomada alboguttata	France
BCA1300	BOLD_AAP1706	Apidae	Nomada atroscutellaris	France
BCA1301	BOLD_AAD4959	Apidae	Nomada flavoguttata	France
BCA1302	BOLD_AEK6178	Apidae	Nomada basalis	France
BCA1303	BOLD_AEK6178	Apidae	Nomada basalis	France
BCA1304	BOLD_AEO4341	Apidae	Nomada beaumonti	France
BCA1306	BOLD_AAX5030	Apidae	Nomada bluethgeni	France
BCA1307	BOLD_AFF8360	Apidae	Nomada braunsiana	France
BCA1308	BOLD_AAK3815	Apidae	Nomada castellana	France
BCA1310	BOLD_AFA1202	Apidae	Nomada conjungens	France
BCA1311	BOLD_AFA1202	Apidae	Nomada conjungens	France
BCA1312	BOLD_ACY0250	Apidae	Nomada distinguenda	France
BCA1313	BOLD_AAF3650	Apidae	Nomada flavopicta	France
BCA1314	BOLD_AAF3650	Apidae	Nomada flavopicta	France
BCA1315	BOLD_AEZ9553	Apidae	Nomada errans	France
BCA1317	BOLD_AAF3650	Apidae	Nomada flavopicta	France
BCA1318	BOLD_AAF3650	Apidae	Nomada flavopicta	France
BCA1319	BOLD_ACF5896	Apidae	Nomada fulvicornis	France
BCA1320	BOLD_ACF5896	Apidae	Nomada fulvicornis	France
BCA1321	BOLD_AEO3423	Apidae	Nomada glaucopis	France
BCA1322	BOLD_AEO3423	Apidae	Nomada glaucopis	France
BCA1323	BOLD_AAE5753	Apidae	Nomada gransassoi	France
BCA1324	BOLD_ABX5182	Apidae	Nomada hirtipes	France
BCA1325	BOLD_ABX5182	Apidae	Nomada hirtipes	France
BCA1326	BOLD_AFA0464	Apidae	Nomada hungarica	France
BCA1327	BOLD_AFA0464	Apidae	Nomada hungarica	France
BCA1329	BOLD_AAC8809	Apidae	Nomada leucophthalma	France
BCA1330	BOLD_AAF3571	Apidae	Nomada linsenmaieri	France
BCA1331	BOLD_AAF3571	Apidae	Nomada linsenmaieri	France
BCA1332	BOLD_ACE0147	Apidae	Nomada fulvicornis	France
BCA1333	BOLD_AAX4983	Apidae	Nomada melathoracica	France
BCA1334	BOLD_AFA0003	Apidae	Nomada mocsaryi	France
BCA1336	BOLD_AAX4984	Apidae	Nomada mutica	France
BCA1337	BOLD_AAX4984	Apidae	Nomada mutica	France
BCA1338	BOLD_AAP1578	Apidae	Nomada nigrovaria	France
BCA1339	BOLD_AAU8975	Apidae	Nomada nobilis	France
BCA1340	BOLD_AAU8975	Apidae	Nomada nobilis	France
BCA1341	BOLD_AES2302	Apidae	Nomada connectens	France
BCA1342	BOLD_AES2302	Apidae	Nomada connectens	France
BCA1344	BOLD_ACF1854	Apidae	Nomada panzeri	France
BCA1345	BOLD_AEO0458	Apidae	Nomada pectoralis	France
BCA1346	BOLD_AEO0458	Apidae	Nomada pectoralis	France
BCA1347	BOLD_AEO0458	Apidae	Nomada pectoralis	France
BCA1348	BOLD_AAN4046	Apidae	Nomada roberjeotiana	France
BCA1349	BOLD_AAN4046	Apidae	Nomada roberjeotiana	France
BCA1350	BOLD_AEO7687	Apidae	Nomada rubiginosa	France
BCA1351	BOLD_AEO7687	Apidae	Nomada rubiginosa	France
BCA1352	BOLD_AAF3668	Apidae	Nomada rufipes	France
BCA1353	BOLD_AEN8255	Apidae	Nomada sanguinea	France
BCA1355	BOLD_AEL0790	Apidae	Nomada tridentirostris	France
BCA1435	BOLD_AAO6546	Apidae	Nomada distinguenda	France
BCA1440	BOLD_AAO6546	Apidae	Nomada distinguenda	France
BCA1678	BOLD_AAI2916	Apidae	Nomada sexfasciata	France
BCA1774	BOLD_AEO7690	Apidae	Nomada bispinosa	France
BCA1775	BOLD_AEO7686	Apidae	Nomada panurgina	France
BCA1778	BOLD_AEO7687	Apidae	Nomada rubiginosa	France
BCA1779	BOLD_AEO7687	Apidae	Nomada rubiginosa	France
BCA1887	BOLD_AFM9404	Apidae	Nomada kohli	France
BCA1888	BOLD_AFM9404	Apidae	Nomada kohli	France
BCA1889	BOLD_AFM9404	Apidae	Nomada kohli	France
BCA1890	BOLD_AEL5320	Apidae	Nomada insignipes	Greece
BCA1891	BOLD_ABA8671	Apidae	Nomada stigma	France
BCA2212	BOLD_AFF8360	Apidae	Nomada braunsiana	France
BCA2213	BOLD_AEO0078	Apidae	Nomada carnifex	France
BCA2214	BOLD_AEO0078	Apidae	Nomada carnifex	France
BCA2215	BOLD_AFA7720	Apidae	Nomada concolor	France
BCA2216	BOLD_AFA7720	Apidae	Nomada concolor	France
BCA2219	BOLD_AER1671	Apidae	Nomada discrepans	France
BCA2222	BOLD_AEW3802	Apidae	Nomada fallax	Portugal
BCA2223	BOLD_ACG0015	Apidae	Nomada furva	France
BCA2225	BOLD_AEO7688	Apidae	Nomada gribodoi	France
BCA2226	BOLD_AEN8381	Apidae	Nomada illustris	Portugal
BCA2227	BOLD_AFT9163	Apidae	Nomada kriesteni	France
BCA2228	BOLD_AFM9404	Apidae	Nomada kohli	France
BCA2229	BOLD_AAP1578	Apidae	Nomada nigrovaria	France
BCA2232	BOLD_AAF3496	Apidae	Nomada piccioliana	France
BCA2233	BOLD_AAF3496	Apidae	Nomada piccioliana	France
BCA2234	BOLD_AFS1564	Apidae	Nomada rhenana	France
BCA2236	BOLD_ABA8671	Apidae	Nomada stigma	France
BCA2237	BOLD_ABA8671	Apidae	Nomada stigma	Portugal
BCA2238	BOLD_ABY7961	Apidae	Nomada villosa	France
BCA2245	BOLD_ABY7961	Apidae	Nomada striata	France
BCA2246	BOLD_ABY7961	Apidae	Nomada striata	France
BCA2247	BOLD_ABY7961	Apidae	Nomada striata	France
BCA2248	BOLD_AAF3496	Apidae	Nomada zonata	France
BCA2251	BOLD_AAF3496	Apidae	Nomada zonata	France
BCA2252	BOLD_AAC8809	Apidae	Nomada glabella	France
BCA2253	BOLD_AAE5755	Apidae	Nomada bifasciata	France
BCA2258	BOLD_AAE5753	Apidae	Nomada fabriciana	France
BCA2271	BOLD_AAC8572	Apidae	Nomada alboguttata	France
BCA2273	BOLD_AAC8572	Apidae	Nomada baccata	France
BCA2274	BOLD_AAC8572	Apidae	Nomada baccata	France
BCA2359	BOLD_AEL5320	Apidae	Nomada insignipes	France
BC-LPRCorse3578	BOLD_AAC1178	Apidae	Nomada ruficornis	France
BC-ZSM-HYM-23654-C12	BOLD_AAO6546	Apidae	Nomada kohli	Hungary
BC-ZSM-HYM-23654-D01	BOLD_AAO6546	Apidae	Nomada kohli	Hungary
BC-ZSM-HYM-23654-D02	BOLD_AAO6546	Apidae	Nomada kohli	Hungary
BC-ZSM-HYM-23654-D09	BOLD_ABY7961	Apidae	Nomada villosa	Czechia
BC-ZSM-HYM-23654-D11	BOLD_ADH5606	Apidae	Nomada furva	Czechia
bf-api-00002	BOLD_ABA8716	Apidae	Nomada obscura	Norway
bf-api-00019	BOLD_AAC4884	Apidae	Nomada ruficornis	Norway
bf-api-00020	BOLD_AAC4884	Apidae	Nomada ruficornis	Norway
BGE_00386_G02	BOLD_AEB4149	Apidae	Nomada goodeniana	Poland
BGE_00386_G03	BOLD_AEB4149	Apidae	Nomada goodeniana	Poland
BGE_00386_G04	BOLD_AAC4884	Apidae	Nomada goodeniana	Poland
BGE_00386_G05	BOLD_AEB4149	Apidae	Nomada goodeniana	Poland
BGE_00386_G06	BOLD_AEB4149	Apidae	Nomada goodeniana	Poland
BGE_00403_H09	BOLD_AFS1564	Apidae	Nomada rhenana	Germany
BGE_00407_F12	BOLD_ABY7961	Apidae	Nomada symphyti	Germany
BGE_00407_G02	BOLD_AAP1578	Apidae	Nomada furva	Germany
BGE_00407_G03	BOLD_ABA8715	Apidae	Nomada emarginata	Germany
BGE_00434_D09	BOLD_AEO0078	Apidae	Nomada mutabilis	Italy
BGE_00434_E01	BOLD_ABZ1320	Apidae	Nomada pleurosticta	Italy
BGE_00434_F05	BOLD_ABZ1320	Apidae	Nomada integra	Italy
BGE_00434_H05	BOLD_AEA9794	Apidae	Nomada verna	Italy
BGE_00436_G02	BOLD_AAI2830	Apidae	Nomada femoralis	Italy
BGE_00436_G03	BOLD_AAI2830	Apidae	Nomada femoralis	Italy
BGE_00436_G04	BOLD_AGX6317	Apidae	Nomada duplex	Italy
BGE_00436_G05	BOLD_AGX6318	Apidae	Nomada integra	Italy
BGE_00438_F05	BOLD_AHE4297	Apidae	Nomada bispinosa	Italy
BGE_00438_F07	BOLD_AHD1205	Apidae	Nomada corcyraea	Italy
BGE_00438_F08	BOLD_AEN3179	Apidae	Nomada dira	Italy
BGE_00438_F09	BOLD_AFM9404	Apidae	Nomada distinguenda	Italy
BGE_00438_F11	BOLD_AAF3645	Apidae	Nomada duplex	Italy
BGE_00438_F12	BOLD_AAF3645	Apidae	Nomada duplex	Italy
BGE_00438_G01	BOLD_ACF1854	Apidae	Nomada flava	Italy
BGE_00438_G05		Apidae	Nomada integra	Italy
BGE_00438_G07	BOLD_AAP1578	Apidae	Nomada nigrovaria	Italy
BGE_00438_G08	BOLD_AEO7687	Apidae	Nomada rubiginosa	Italy
BGE_00438_G10		Apidae	Nomada ruficornis	Italy
BGE_00438_G11	BOLD_AAF3668	Apidae	Nomada rufipes	Italy
BGE_00438_G12	BOLD_AAI2916	Apidae	Nomada sexfasciata	Italy
BGE_00440_F07	BOLD_ACY0250	Apidae	Nomada distinguenda	Italy
BGE_00589_A02	BOLD_AFS1564	Apidae	Nomada rhenana	Portugal
BGE_00589_A04	BOLD_AGU9564	Apidae	Nomada dolosa	Portugal
BIOUG14983-A02	BOLD_AAI2829	Apidae	Nomada facilis	Bulgaria
BIOUG15331-E01	BOLD_AAO6546	Apidae	Nomada distinguenda	Bulgaria
BIOUG15333-D08	BOLD_AAO6546	Apidae	Nomada distinguenda	Bulgaria
BIOUG16209-E11	BOLD_AAE5753	Apidae	Nomada fabriciana	Germany
BIOUG16995-G08	BOLD_AAD4959	Apidae	Nomada flavoguttata	Germany
BIOUG17017-H05	BOLD_AAE5755	Apidae	Nomada bifasciata	Germany
BIOUG26690-E03	BOLD_AAI2914	Apidae	Nomada montverna	Russia
BIOUG27028-B11	BOLD_AAN4133	Apidae	Nomada posthuma	Russia
BIOUG27028-H06	BOLD_AAN4133	Apidae	Nomada posthuma	Russia
BIOUG27028-H07	BOLD_AAN4133	Apidae	Nomada posthuma	Russia
BIOUG41305-A07	BOLD_AAD4959	Apidae	Nomada flavoguttata	Bulgaria
BIOUG41325-B12	BOLD_AAI2823	Apidae	Nomada conjungens	Bulgaria
BIOUG42008-A02	BOLD_AAD4959	Apidae	Nomada flavoguttata	Bulgaria
BIOUG42012-H09	BOLD_AAD4959	Apidae	Nomada flavoguttata	Bulgaria
BL1800388	BOLD_AAC4884	Apidae	Nomada marshamella	France
BL1800546	BOLD_AAE5755	Apidae	Nomada bifasciata	France
BMNH(E)#1730770	BOLD_AAC8809	Apidae	Nomada flava	United Kingdom
BMNH(E)#1730771	BOLD_AAC4884	Apidae	Nomada marshamella	United Kingdom
BMNH(E)#1730780	BOLD_AAC8809	Apidae	Nomada panzeri	United Kingdom
BMNH(E)#1730781	BOLD_AAD4959	Apidae	Nomada flavoguttata	United Kingdom
BMNH(E)#1730828	BOLD_AAE5753	Apidae	Nomada fabriciana	United Kingdom
BMNH(E)#1730829	BOLD_ACF1854	Apidae	Nomada leucophthalma	United Kingdom
BMNH(E)#970376	BOLD_AEB4149	Apidae	Nomada goodeniana	United Kingdom
BMNH(E)#970377	BOLD_AAC4884	Apidae	Nomada marshamella	United Kingdom
BMNH(E)#970378	BOLD_AAC1178	Apidae	Nomada ruficornis	United Kingdom
BMNH(E)#970379	BOLD_AAF3645	Apidae	Nomada fucata	United Kingdom
BMNH(E)#970380	BOLD_AAF3660	Apidae	Nomada lathburiana	United Kingdom
BMNH(E)#970381	BOLD_AAC8809	Apidae	Nomada flava	United Kingdom
BMNH(E)#970382	BOLD_AAC8809	Apidae	Nomada leucophthalma	United Kingdom
BMNH(E)#970383	BOLD_AAE5753	Apidae	Nomada fabriciana	United Kingdom
BMNH(E)#970460	BOLD_AAF3650	Apidae	Nomada flavopicta	United Kingdom
BMNH(E)#970499	BOLD_AAC8809	Apidae	Nomada flava	United Kingdom
BMNH(E)#970500	BOLD_ABY7961	Apidae	Nomada striata	United Kingdom
BMNH(E)#970546	BOLD_AAC4884	Apidae	Nomada marshamella	United Kingdom
BMNH(E)#970553	BOLD_AEB4149	Apidae	Nomada goodeniana	United Kingdom
BMNH(E)#970571	BOLD_AAE5753	Apidae	Nomada fabriciana	United Kingdom
BMNH(E)#970596	BOLD_AAD4959	Apidae	Nomada flavoguttata	United Kingdom
BMNH(E)#970597	BOLD_AAF3650	Apidae	Nomada flavopicta	United Kingdom
BMNH(E)#970598	BOLD_AAF3645	Apidae	Nomada fucata	United Kingdom
BMNH(E)#970602	BOLD_AAF3668	Apidae	Nomada rufipes	United Kingdom
BMNH(E)#970637	BOLD_ACF1855	Apidae	Nomada panzeri	United Kingdom
BMNH(E)#970639	BOLD_ACF1855	Apidae	Nomada panzeri	United Kingdom
BMNH(E)#970640	BOLD_AAC8809	Apidae	Nomada flava	United Kingdom
CBG-A17634-C03	BOLD_ABA2390	Apidae	Nomada sheppardana	Lebanon
CBG-A18203-E08	BOLD_AFP4413	Apidae	Nomada sheppardana	Lebanon
CCDB-03753_E11	BOLD_AAI2823	Apidae	Nomada conjungens	Armenia
CCDB-03753_E12	BOLD_AAF3650	Apidae	Nomada flavopicta	Armenia
CJP_1753	BOLD_AAC8572	Apidae	Nomada baccata	France
CJP_2386	BOLD_AAF3571	Apidae	Nomada linsenmaieri	Spain
CJP_2408	BOLD_AFL7905	Apidae	Nomada mauritanica	Italy
CLV41276	BOLD_AAF3496	Apidae	Nomada zonata	France
CLV8354	BOLD_ACF1854	Apidae	Nomada panzeri	France
CLV8356	BOLD_ACF1854	Apidae	Nomada panzeri	France
CLV8439	BOLD_AAE5753	Apidae	Nomada fabriciana	France
CR-33325-41	BOLD_ACF1855	Apidae	Nomada panzeri	Denmark
CR-33325-42	BOLD_ACF1855	Apidae	Nomada panzeri	Denmark
CR-33325-43	BOLD_ACF1855	Apidae	Nomada panzeri	Denmark
CR-33325-44	BOLD_AAF3668	Apidae	Nomada rufipes	Denmark
CR-33325-45	BOLD_AAF3668	Apidae	Nomada rufipes	Denmark
CR-33325-46	BOLD_AAF3668	Apidae	Nomada rufipes	Denmark
CR-33325-50	BOLD_AAE5748	Apidae	Nomada fulvicornis	Denmark
CR-33325-52	BOLD_AAD4959	Apidae	Nomada flavoguttata	Denmark
CR-33325-53	BOLD_AAF3645	Apidae	Nomada fucata	Denmark
CR-33325-55	BOLD_AAF3645	Apidae	Nomada fucata	Denmark
CR-33325-56	BOLD_AAF3645	Apidae	Nomada fucata	Denmark
CR-33325-59	BOLD_AEB4149	Apidae	Nomada goodeniana	Denmark
CR-33325-61	BOLD_AAF3660	Apidae	Nomada lathburiana	Denmark
CR-33325-62	BOLD_AAF3660	Apidae	Nomada lathburiana	Denmark
CR-33325-84	BOLD_ABX5010	Apidae	Nomada succincta	Denmark
CR-33326-24	BOLD_AAE5753	Apidae	Nomada fabriciana	Denmark
CR-33329-45	BOLD_AAD4959	Apidae	Nomada flavoguttata	Denmark
CR-33329-46	BOLD_AAD4959	Apidae	Nomada flavoguttata	Denmark
FACU-000196	BOLD_AAC8572	Apidae	Nomada alboguttata	Finland
FACU-000197	BOLD_AAC8572	Apidae	Nomada alboguttata	Finland
FACU-000198	BOLD_AAC8572	Apidae	Nomada alboguttata	Finland
FACU-000199	BOLD_AAC8572	Apidae	Nomada alboguttata	Finland
FACU-000200	BOLD_AAK3820	Apidae	Nomada armata	Finland
FACU-000201	BOLD_AAC8809	Apidae	Nomada ferruginata	Finland
FACU-000202	BOLD_AAC8809	Apidae	Nomada ferruginata	Finland
FACU-000203	BOLD_AAC8809	Apidae	Nomada ferruginata	Finland
FACU-000204	BOLD_AAC8809	Apidae	Nomada glabella	Finland
FACU-000206	BOLD_AAD4959	Apidae	Nomada flavoguttata	Finland
FACU-000207	BOLD_AAD4959	Apidae	Nomada flavoguttata	Finland
FACU-000208	BOLD_AAD4959	Apidae	Nomada flavoguttata	Finland
FACU-000209	BOLD_AAF3650	Apidae	Nomada flavopicta	Finland
FACU-000210	BOLD_AAF3650	Apidae	Nomada flavopicta	Russia
FACU-000211	BOLD_AAF3650	Apidae	Nomada flavopicta	Russia
FACU-000212	BOLD_ACF1853	Apidae	Nomada fusca	Finland
FACU-000213	BOLD_ACF1853	Apidae	Nomada fusca	Finland
FACU-000214	BOLD_ACF1853	Apidae	Nomada fusca	Finland
FACU-000215	BOLD_ACF1853	Apidae	Nomada fusca	Finland
FACU-000216	BOLD_AAF3571	Apidae	Nomada fuscicornis	Finland
FACU-000217	BOLD_AAF3571	Apidae	Nomada fuscicornis	Finland
FACU-000218	BOLD_AAF3571	Apidae	Nomada fuscicornis	Finland
FACU-000219	BOLD_AEB4149	Apidae	Nomada goodeniana	Finland
FACU-000220	BOLD_AEB4149	Apidae	Nomada goodeniana	Finland
FACU-000223	BOLD_AAF3659	Apidae	Nomada lathburiana	Finland
FACU-000224	BOLD_AAF3659	Apidae	Nomada lathburiana	Finland
FACU-000225	BOLD_AAF3659	Apidae	Nomada lathburiana	Finland
FACU-000226	BOLD_AAF3659	Apidae	Nomada lathburiana	Finland
FACU-000227	BOLD_AAC8809	Apidae	Nomada leucophthalma	Finland
FACU-000228	BOLD_AAC8809	Apidae	Nomada glabella	Finland
FACU-000229	BOLD_AAC8809	Apidae	Nomada leucophthalma	Finland
FACU-000230	BOLD_AAC8809	Apidae	Nomada leucophthalma	Finland
FACU-000231	BOLD_AAC4884	Apidae	Nomada marshamella	Russia
FACU-000232	BOLD_AAC4884	Apidae	Nomada marshamella	Finland
FACU-000233	BOLD_AAC4884	Apidae	Nomada marshamella	Finland
FACU-000234	BOLD_AAC4884	Apidae	Nomada marshamella	Finland
FACU-000235	BOLD_AAI2913	Apidae	Nomada moeschleri	Aland
FACU-000236	BOLD_ABA8716	Apidae	Nomada obscura	Finland
FACU-000237	BOLD_ABA8716	Apidae	Nomada obscura	Finland
FACU-000238	BOLD_ABA8716	Apidae	Nomada obscura	Finland
FACU-000239	BOLD_AAF3665	Apidae	Nomada obtusifrons	Finland
FACU-000240	BOLD_ABY3088	Apidae	Nomada opaca	Finland
FACU-000241	BOLD_ABY3088	Apidae	Nomada opaca	Finland
FACU-000242	BOLD_ABY3088	Apidae	Nomada opaca	Finland
FACU-000244	BOLD_AAC8809	Apidae	Nomada glabella	Finland
FACU-000248	BOLD_AAC8809	Apidae	Nomada glabella	Sweden
FACU-000252	BOLD_ACF1855	Apidae	Nomada panzeri	Sweden
FACU-000253	BOLD_ACF1855	Apidae	Nomada panzeri	Sweden
FACU-000254	BOLD_ACF1855	Apidae	Nomada panzeri	Sweden
FACU-000256	BOLD_AAN4046	Apidae	Nomada roberjeotiana	Finland
FACU-000257	BOLD_AAN4046	Apidae	Nomada roberjeotiana	Finland
FACU-000259	BOLD_AAN4046	Apidae	Nomada roberjeotiana	Finland
FACU-000260	BOLD_AAC1178	Apidae	Nomada ruficornis	Finland
FACU-000261	BOLD_AAC1178	Apidae	Nomada ruficornis	Finland
FACU-000262	BOLD_AAC1178	Apidae	Nomada ruficornis	Aland
FACU-000263	BOLD_AAC1178	Apidae	Nomada ruficornis	Russia
FACU-000264	BOLD_AAF3668	Apidae	Nomada rufipes	Finland
FACU-000265	BOLD_AAF3668	Apidae	Nomada rufipes	Finland
FACU-000266	BOLD_AAF3668	Apidae	Nomada rufipes	Finland
FACU-000267	BOLD_AAF3668	Apidae	Nomada rufipes	Finland
FACU-000268	BOLD_ABY7961	Apidae	Nomada striata	Finland
FACU-000269	BOLD_ABY7961	Apidae	Nomada striata	Finland
FACU-000270	BOLD_ABY7961	Apidae	Nomada striata	Finland
FACU-000271	BOLD_ABY7961	Apidae	Nomada striata	Finland
FACU-000272	BOLD_ACE0147	Apidae	Nomada subcornuta	Finland
FACU-000273	BOLD_ACE0147	Apidae	Nomada subcornuta	Finland
FACU-000274	BOLD_ABX5010	Apidae	Nomada succincta	Finland
FACU-000275	BOLD_ABX5010	Apidae	Nomada succincta	Finland
FACU-000276	BOLD_ABX5010	Apidae	Nomada succincta	Finland
FACU-000278	BOLD_AAN4046	Apidae	Nomada tormentillae	Finland
GBIFCH00106022	BOLD_AAC4884	Apidae	Nomada marshamella	Switzerland
GBIFCH00110409	BOLD_AAN4046	Apidae	Nomada tormentillae	Switzerland
GBIFCH00110410	BOLD_AAE5753	Apidae	Nomada gransassoi	Switzerland
GBIFCH00110411	BOLD_AAD4959	Apidae	Nomada flavoguttata	Switzerland
GBIFCH00110458	BOLD_AAP1578	Apidae	Nomada minuscula	Switzerland
GBIFCH00110471	BOLD_AAP1706	Apidae	Nomada atroscutellaris	Switzerland
GBIFCH00121550	BOLD_AAE5748	Apidae	Nomada fulvicornis	Switzerland
GBIFCH00122692	BOLD_AFA1202	Apidae	Nomada conjungens	Switzerland
GBIFCH00122861	BOLD_AFM9404	Apidae	Nomada kohli	Switzerland
GBIFCH00126255	BOLD_ACF5896	Apidae	Nomada fulvicornis	Switzerland
GBIFCH00133983	BOLD_AAX4985	Apidae	Nomada mutabilis	Switzerland
GBIFCH00137032	BOLD_AEZ6868	Apidae	Nomada similis	Switzerland
GBIFCH00137166	BOLD_AES2302	Apidae	Nomada connectens	Switzerland
GBIFCH00137568	BOLD_AEZ6868	Apidae	Nomada linsenmaieri	Switzerland
GBIFCH00137812	BOLD_ACF5896	Apidae	Nomada fulvicornis	Switzerland
GBIFCH00140548	BOLD_AAE5748	Apidae	Nomada fulvicornis	Switzerland
GBIFCH00149551	BOLD_AFF8360	Apidae	Nomada braunsiana	Switzerland
GBIFCH0053800	BOLD_ACF5896	Apidae	Nomada fulvicornis	Switzerland
GBOL_01253	BOLD_AAK3820	Apidae	Nomada armata	France
GBOL09878	BOLD_AAK3815	Apidae	Nomada castellana	Germany
GIAA20	BOLD_AAP1578	Apidae	Nomada nigrovaria	Italy
GIAA32	BOLD_ABX5010	Apidae	Nomada succincta	Italy
GL.2879	BOLD_ACE0147	Apidae	Nomada subcornuta	Finland
GL.2881	BOLD_ABA8716	Apidae	Nomada obscura	Finland
GL.2884	BOLD_ABX5010	Apidae	Nomada succincta	Finland
GP.98465	BOLD_AAC8572	Apidae	Nomada baccata	Finland
HQ204761	BOLD_AAD7932	Apidae	Nomada bethunei
HQ204762	BOLD_AAD7932	Apidae	Nomada bethunei
HQ204764	BOLD_AAD7932	Apidae	Nomada bethunei
HQ204765	BOLD_AAD7932	Apidae	Nomada bethunei
HQ204766	BOLD_ACH3221	Apidae	Nomada fragariae
HQ204767	BOLD_ACH3221	Apidae	Nomada fragariae
HQ204769	BOLD_ACE7132	Apidae	Nomada fervida
HQ204770	BOLD_ACE7132	Apidae	Nomada fervida
HQ204771	BOLD_ACE7132	Apidae	Nomada fervida
HQ204772	BOLD_ACE7132	Apidae	Nomada fervida
HQ204777	BOLD_ABZ4868	Apidae	Nomada tiftonensis
HQ204779	BOLD_ABZ4868	Apidae	Nomada tiftonensis
HQ204780	BOLD_ABZ4868	Apidae	Nomada tiftonensis
HQ204788	BOLD_AAD8040	Apidae	Nomada lehighensis
HQ204789	BOLD_AAD8040	Apidae	Nomada lehighensis
HQ204790	BOLD_AAD8040	Apidae	Nomada lehighensis
HQ204791	BOLD_AAD8040	Apidae	Nomada lehighensis
HYMNI1034	BOLD_AAC8809	Apidae	Nomada panzeri	Norway
HYMNI143	BOLD_AAD4959	Apidae	Nomada flavoguttata	Norway
HYMNI144	BOLD_AAD4959	Apidae	Nomada flavoguttata	Norway
HYMNI145	BOLD_AAD4959	Apidae	Nomada flavoguttata	Norway
INV09254	BOLD_AAC4884	Apidae	Nomada marshamella	Portugal
INV12035	BOLD_AEN9589	Apidae	Nomada agrestis	Portugal
INV12036	BOLD_AEN3462	Apidae	Nomada basalis	Spain
INV12037	BOLD_AEO4155	Apidae	Nomada basalis	Portugal
INV12038	BOLD_AEO4155	Apidae	Nomada basalis	Spain
INV12039	BOLD_AEO4155	Apidae	Nomada basalis	Spain
INV12040	BOLD_AAE5755	Apidae	Nomada bifasciata	Portugal
INV12041	BOLD_AEO4341	Apidae	Nomada beaumonti	Spain
INV12042	BOLD_AEO0078	Apidae	Nomada carnifex	Spain
INV12043	BOLD_AEO0078	Apidae	Nomada carnifex	Spain
INV12044	BOLD_AEO1919	Apidae	Nomada cristata	Spain
INV12045	BOLD_AEN3179	Apidae	Nomada dira	Spain
INV12046	BOLD_AAD4959	Apidae	Nomada flavoguttata	Spain
INV12047	BOLD_AHA6967	Apidae	Nomada flavoguttata	Spain
INV12048	BOLD_AEN8935	Apidae	Nomada discrepans	Spain
INV12049	BOLD_AEO0073	Apidae	Nomada duplex	Portugal
INV12052	BOLD_AAI2830	Apidae	Nomada femoralis	Spain
INV12053	BOLD_AEO6156	Apidae	Nomada femoralis	Spain
INV12054	BOLD_AAE5755	Apidae	Nomada bifasciata	Spain
INV12055	BOLD_AAE5755	Apidae	Nomada bifasciata	Spain
INV12056	BOLD_ACE0147	Apidae	Nomada fulvicornis	Spain
INV12057	BOLD_ACE0147	Apidae	Nomada fulvicornis	Spain
INV12058	BOLD_AEO3423	Apidae	Nomada glaucopis	Spain
INV12059	BOLD_AEO3423	Apidae	Nomada glaucopis	Spain
INV12060	BOLD_AAE5753	Apidae	Nomada hispanica	Portugal
INV12061	BOLD_AEN8381	Apidae	Nomada illustris	Spain
INV12062	BOLD_AEN8381	Apidae	Nomada illustris	Spain
INV12063	BOLD_AEL5320	Apidae	Nomada insignipes	Spain
INV12064	BOLD_AEL5320	Apidae	Nomada insignipes	Spain
INV12065	BOLD_ABZ1320	Apidae	Nomada integra	Spain
INV12066	BOLD_AEO3904	Apidae	Nomada integra	Spain
INV12067	BOLD_AAX4976	Apidae	Nomada kohli	Spain
INV12068	BOLD_AAF3571	Apidae	Nomada linsenmaieri	Spain
INV12069	BOLD_AAF3571	Apidae	Nomada linsenmaieri	Spain
INV12070	BOLD_AEO4739	Apidae	Nomada maculicornis	Spain
INV12071	BOLD_AAX4983	Apidae	Nomada melathoracica	Spain
INV12072	BOLD_AAX4983	Apidae	Nomada melathoracica	Spain
INV12073	BOLD_AEO1963	Apidae	Nomada merceti	Spain
INV12074	BOLD_AEO1963	Apidae	Nomada merceti	Spain
INV12075	BOLD_AAP1578	Apidae	Nomada minuscula	Spain
INV12076	BOLD_AAX4985	Apidae	Nomada mutabilis	Spain
INV12077	BOLD_AAU8975	Apidae	Nomada nobilis	Spain
INV12078	BOLD_AEO3423	Apidae	Nomada glaucopis	Spain
INV12079	BOLD_AEO0458	Apidae	Nomada pectoralis	Spain
INV12080	BOLD_AAF3496	Apidae	Nomada piccioliana	Portugal
INV12081	BOLD_AAF3496	Apidae	Nomada piccioliana	Spain
INV12082	BOLD_AEO1962	Apidae	Nomada rubricoxa	Spain
INV12083	BOLD_AEO1962	Apidae	Nomada rubricoxa	Spain
INV12084	BOLD_AEO1963	Apidae	Nomada merceti	Spain
INV12085	BOLD_AEO1962	Apidae	Nomada rubricoxa	Spain
INV12086	BOLD_AEN8255	Apidae	Nomada sanguinea	Spain
INV12087	BOLD_AEN8255	Apidae	Nomada sanguinea	Spain
INV12088	BOLD_AAI2916	Apidae	Nomada sexfasciata	Spain
INV12089	BOLD_AAP1578	Apidae	Nomada sheppardana	Spain
INV12090	BOLD_AAX4976	Apidae	Nomada kohli	Spain
INV12091	BOLD_AEX4551	Apidae	Nomada similis	Portugal
INV12092	BOLD_ABA8671	Apidae	Nomada stigma	Spain
INV12093	BOLD_ABY7961	Apidae	Nomada striata	Spain
INV12094	BOLD_ABX5010	Apidae	Nomada succincta	Spain
INV12095	BOLD_AEN8926	Apidae	Nomada integra	Spain
INV12096	BOLD_AEN8926	Apidae	Nomada integra	Spain
INV12097	BOLD_AEN8926	Apidae	Nomada integra	Spain
INV12600	BOLD_AEN8381	Apidae	Nomada illustris	Portugal
INV12601	BOLD_AAF3571	Apidae	Nomada fuscicornis	Portugal
INV12602	BOLD_AET5764	Apidae	Nomada distinguenda	Portugal
INV12603	BOLD_AEO3423	Apidae	Nomada glaucopis	Spain
INV12605	BOLD_ABY7961	Apidae	Nomada striata	Portugal
INV12606	BOLD_AER6266	Apidae	Nomada conjungens	Spain
INV12608	BOLD_AES2302	Apidae	Nomada bluethgeni	Spain
INV12609	BOLD_AES2302	Apidae	Nomada bluethgeni	Spain
INV12612	BOLD_AEW3802	Apidae	Nomada fallax	Spain
INV12837	BOLD_AER8574	Apidae	Nomada fenestrata	Portugal
INV12838	BOLD_AER8574	Apidae	Nomada fenestrata	Portugal
INV12845	BOLD_AEO6156	Apidae	Nomada corcyraea	Portugal
INV13023	BOLD_ACY0250	Apidae	Nomada distinguenda	Portugal
INV13024	BOLD_AER6266	Apidae	Nomada conjungens	Portugal
INV13025	BOLD_AAE5755	Apidae	Nomada bifasciata	Portugal
INV13026	BOLD_AEB4149	Apidae	Nomada goodeniana	Portugal
INV13027	BOLD_ACY0250	Apidae	Nomada distinguenda	Portugal
INV13028	BOLD_AEO6156	Apidae	Nomada femoralis	Portugal
INV13030	BOLD_AAE5753	Apidae	Nomada hispanica	Portugal
INV13033	BOLD_AHA6967	Apidae	Nomada flavoguttata	Portugal
INV13206	BOLD_ABY7961	Apidae	Nomada striata	Portugal
INV13207	BOLD_ACE0147	Apidae	Nomada fulvicornis	Portugal
INV13208	BOLD_ABY7961	Apidae	Nomada striata	Portugal
INV13209	BOLD_AHA6967	Apidae	Nomada flavoguttata	Portugal
INV13210	BOLD_AEO1963	Apidae	Nomada merceti	Portugal
INV13211	BOLD_AAF3571	Apidae	Nomada linsenmaieri	Portugal
INV13212	BOLD_AEO1963	Apidae	Nomada merceti	Portugal
INV13213	BOLD_AEO1963	Apidae	Nomada merceti	Portugal
INV13259	BOLD_AEN8935	Apidae	Nomada discrepans	Portugal
INV13260	BOLD_AEN8935	Apidae	Nomada discrepans	Portugal
INV13261	BOLD_ABX5010	Apidae	Nomada succincta	Portugal
INV13262	BOLD_AAU8975	Apidae	Nomada nobilis	Portugal
INV13263	BOLD_AEJ1237	Apidae	Nomada glaucopis	Portugal
INV13264	BOLD_AEO0073	Apidae	Nomada duplex	Portugal
INV13265	BOLD_AEN9589	Apidae	Nomada agrestis	Portugal
INV13266	BOLD_AEN8926	Apidae	Nomada integra	Portugal
INV13267	BOLD_AAF3571	Apidae	Nomada linsenmaieri	Portugal
INV13269	BOLD_AAI2916	Apidae	Nomada sexfasciata	Portugal
INV13270	BOLD_AEK6178	Apidae	Nomada basalis	Portugal
INV13271	BOLD_AEN8255	Apidae	Nomada sanguinea	Portugal
IRBI_Imagho_AZ10	BOLD_AAE5753	Apidae	Nomada fabriciana	France
IRBI_Imagho_BH1	BOLD_AAF3660	Apidae	Nomada lathburiana	France
IRBI_Imagho_BK8	BOLD_AAD4959	Apidae	Nomada flavoguttata	France
KNEP_024_A10	BOLD_AAD4959	Apidae	Nomada flavoguttata	United Kingdom
KX904807	BOLD_AAE5753	Apidae	Nomada fabriciana	Germany
KX904808	BOLD_AAD4959	Apidae	Nomada flavoguttata	Germany
MB00328	BOLD_AAC1178	Apidae	Nomada ruficornis	France
MB01121	BOLD_AAD4959	Apidae	Nomada flavoguttata	France
MB01628	BOLD_AAF3496	Apidae	Nomada striata	France
MH687432	BOLD_AAC5043	Apidae	Nomada imbricata
MIB:ZPL:08798	BOLD_AAI2829	Apidae	Nomada facilis	Italy
MIB:ZPL:08799	BOLD_AAD4959	Apidae	Nomada flavoguttata	Italy
MNHN_Ns_1	BOLD_ABA8671	Apidae	Nomada stigma	Luxembourg
MU111	BOLD_AEO4341	Apidae	Nomada beaumonti	Italy
MU119	BOLD_ACY0250	Apidae	Nomada distinguenda	Italy
MZH_GP.92692	BOLD_AAC8809	Apidae	Nomada glabella	Sweden
MZH_GP.92693	BOLD_AAC8809	Apidae	Nomada glabella	Sweden
MZH_GP.92706	BOLD_AAC8809	Apidae	Nomada glabella	Aland
NHMO_APO00077	BOLD_AAC8809	Apidae	Nomada panzeri	Norway
NHMUK013805986	BOLD_AAF3496	Apidae	Nomada flavopicta	United Kingdom
NHMUK015059302	BOLD_AAF3668	Apidae	Nomada rufipes	United Kingdom
NHMUK015616538	BOLD_AEB4149	Apidae	Nomada goodeniana	United Kingdom
NHMW-HYM_2154	BOLD_AEB4149	Apidae	Nomada goodeniana	Austria
NHMW-HYM_857	BOLD_ADH5606	Apidae	Nomada bluethgeni	Austria
NHMW-HYM_860	BOLD_AAE5755	Apidae	Nomada bifasciata	Austria
NHMW-HYM_861	BOLD_AAE5753	Apidae	Nomada fabriciana	Austria
NHMW-HYM_862	BOLD_AAE5753	Apidae	Nomada fabriciana	Austria
NOAPI001	BOLD_AAF3668	Apidae	Nomada rufipes	Norway
NOAPI002	BOLD_AAF3668	Apidae	Nomada rufipes	Norway
NOAPI003	BOLD_AAF3668	Apidae	Nomada rufipes	Norway
NOAPI009	BOLD_AAC8809	Apidae	Nomada glabella	Norway
NOAPI012	BOLD_ACF1853	Apidae	Nomada fusca	Norway
NOAPI013	BOLD_ACF1853	Apidae	Nomada fusca	Norway
NOAPI014	BOLD_ACF1853	Apidae	Nomada fusca	Norway
NOAPI015	BOLD_ACF1853	Apidae	Nomada fusca	Norway
NOAPI017	BOLD_AAC8809	Apidae	Nomada glabella	Norway
NOAPI018	BOLD_AAC8809	Apidae	Nomada glabella	Norway
NOAPI022	BOLD_AAC1178	Apidae	Nomada ruficornis	Norway
NOAPI023	BOLD_AAC1178	Apidae	Nomada ruficornis	Norway
NOAPI024	BOLD_AAC1178	Apidae	Nomada ruficornis	Norway
NOAPI026	BOLD_AAC8809	Apidae	Nomada leucophthalma	Norway
NOAPI027	BOLD_AAC8809	Apidae	Nomada leucophthalma	Norway
NOAPI028	BOLD_AAC8809	Apidae	Nomada leucophthalma	Norway
NOAPI033	BOLD_AAF3650	Apidae	Nomada flavopicta	Norway
NOAPI034	BOLD_AAF3650	Apidae	Nomada flavopicta	Norway
NOAPI035	BOLD_AAC8572	Apidae	Nomada alboguttata	Norway
NOAPI036	BOLD_AAC8572	Apidae	Nomada alboguttata	Norway
NOAPI038	BOLD_ABA8716	Apidae	Nomada obscura	Norway
NOAPI042	BOLD_AAN4046	Apidae	Nomada roberjeotiana	Norway
NOAPI043	BOLD_AAN4046	Apidae	Nomada roberjeotiana	Norway
NOAPI044	BOLD_AAN4046	Apidae	Nomada tormentillae	Norway
NOAPI045	BOLD_AAN4046	Apidae	Nomada tormentillae	Norway
NOAPI047	BOLD_AEB4149	Apidae	Nomada goodeniana	Norway
NOAPI048	BOLD_AEB4149	Apidae	Nomada goodeniana	Norway
NOAPI049	BOLD_AAF3665	Apidae	Nomada obtusifrons	Norway
NOAPI050	BOLD_AAF3665	Apidae	Nomada obtusifrons	Norway
NOAPI051	BOLD_AAE5748	Apidae	Nomada fulvicornis	Norway
NOAPI052	BOLD_AAE5748	Apidae	Nomada fulvicornis	Norway
NOAPI053	BOLD_ACE0147	Apidae	Nomada subcornuta	Norway
NOAPI054	BOLD_AAC4884	Apidae	Nomada marshamella	Norway
NOAPI055	BOLD_AAC4884	Apidae	Nomada marshamella	Norway
NOAPI056	BOLD_AAC4884	Apidae	Nomada marshamella	Norway
NOAPI057	BOLD_AAF3659	Apidae	Nomada lathburiana	Norway
NOAPI058	BOLD_AAF3659	Apidae	Nomada lathburiana	Norway
NOAPI096	BOLD_AAD4959	Apidae	Nomada flavoguttata	Sweden
NOAPI097	BOLD_AAD4959	Apidae	Nomada flavoguttata	Sweden
NOAPI117	BOLD_ABY3088	Apidae	Nomada opaca	Norway
NOAPI124	BOLD_ABY7961	Apidae	Nomada villosa	Norway
NOAPI192	BOLD_ACF1855	Apidae	Nomada panzeri B	Norway
NOAPI213	BOLD_AAC8809	Apidae	Nomada panzeri	Norway
NOAPI214	BOLD_AAC8809	Apidae	Nomada panzeri	Norway
NOAPI381	BOLD_AAC8572	Apidae	Nomada baccata	Norway
NOAPI382	BOLD_AAC8572	Apidae	Nomada baccata	Norway
NOAPI383	BOLD_ACF1855	Apidae	Nomada panzeri B	Norway
NOAPI460	BOLD_ABY7961	Apidae	Nomada striata	Norway
NOAPI461	BOLD_ABY7961	Apidae	Nomada striata	Norway
NOAPI462	BOLD_ABY7961	Apidae	Nomada striata	Norway
OM722153	BOLD_AEY4184	Apidae	Nomada aswensis
OM722154	BOLD_AEZ7461	Apidae	Nomada calloptera
OM722155	BOLD_AEZ2946	Apidae	Nomada comparata
OM722157	BOLD_ABX2699	Apidae	Nomada fervens
OM722160	BOLD_AEZ8481	Apidae	Nomada ginran
OM722162	BOLD_AEZ3148	Apidae	Nomada harimensis
OM722163	BOLD_AEZ3147	Apidae	Nomada icazti
OM722164	BOLD_AEY6802	Apidae	Nomada japonica
OM722165	BOLD_AEZ2110	Apidae	Nomada kaguya
OM722168	BOLD_AEY1097	Apidae	Nomada nipponica
OM722170	BOLD_AAN4133	Apidae	Nomada okubira
OR179375	BOLD_AAD4959	Apidae	Nomada flavoguttata	Slovenia
OR179420	BOLD_AAE5753	Apidae	Nomada integra	Slovenia
OR179463	BOLD_ABX5182	Apidae	Nomada hirtipes	Slovenia
OR179535	BOLD_AAK3820	Apidae	Nomada armata	Slovenia
OU015700.1.GenomeMined	BOLD_AAE5753	Apidae	Nomada fabriciana	United Kingdom
pnac110	BOLD_AAI2830	Apidae	Nomada femoralis	Italy
pnac14	BOLD_AAF3645	Apidae	Nomada fucata	Italy
pnac145	BOLD_AAF3645	Apidae	Nomada fucata	Italy
pnac146	BOLD_AAU8975	Apidae	Nomada nobilis	Italy
pnac147	BOLD_AAE5753	Apidae	Nomada fabriciana	Italy
pnac174	BOLD_ABX5010	Apidae	Nomada succincta	Italy
pnac41	BOLD_AAU8975	Apidae	Nomada nobilis	Italy
pnac77	BOLD_AFA0464	Apidae	Nomada hungarica	Italy
pnac84	BOLD_AEK6178	Apidae	Nomada basalis	Italy
pnmu133	BOLD_AAE5755	Apidae	Nomada bifasciata	Italy
pnmu136	BOLD_AFA7720	Apidae	Nomada concolor	Italy
pnmu137	BOLD_AFA0464	Apidae	Nomada hungarica	Italy
pnmu33	BOLD_AAF3645	Apidae	Nomada fucata	Italy
pnmu68	BOLD_AAI2916	Apidae	Nomada sexfasciata	Italy
pnmu77	BOLD_AEA9794	Apidae	Nomada verna	Italy
POMS_054_D2	BOLD_AAC4884	Apidae	Nomada marshamella	United Kingdom
POMS_073_G2	BOLD_AAD4959	Apidae	Nomada flavoguttata	United Kingdom
PP198887	BOLD_AAI2829	Apidae	Nomada facilis	Italy
RMNH.INS.1532048		Apidae	Nomada bispinosa	Greece
RMNH.INS.1532049	BOLD_AHD1208	Apidae	Nomada blepharipes	Spain
RMNH.INS.1532050		Apidae	Nomada blepharipes	France
RMNH.INS.1532051	BOLD_AHD1208	Apidae	Nomada blepharipes	Spain
RMNH.INS.1532052		Apidae	Nomada calimorpha	Greece
RMNH.INS.1532053		Apidae	Nomada chrysopyga	Greece
RMNH.INS.1532054		Apidae	Nomada concolor	Italy
RMNH.INS.1532055		Apidae	Nomada corcyraea	Greece
RMNH.INS.1532056		Apidae	Nomada cruenta	Greece
RMNH.INS.1532057		Apidae	Nomada cruenta	Greece
RMNH.INS.1532058		Apidae	Nomada cruenta	North Macedonia
RMNH.INS.1532059		Apidae	Nomada emarginata	Belgium
RMNH.INS.1532060		Apidae	Nomada emarginata	Belgium
RMNH.INS.1532061		Apidae	Nomada emarginata	Belgium
RMNH.INS.1532062		Apidae	Nomada eos	Greece
RMNH.INS.1532063		Apidae	Nomada furva	Greece
RMNH.INS.1532064		Apidae	Nomada glaberrima	Greece
RMNH.INS.1532065		Apidae	Nomada glaberrima	Greece
RMNH.INS.1532066		Apidae	Nomada glaberrima	Greece
RMNH.INS.1532067		Apidae	Nomada imperialis	Greece
RMNH.INS.1532068		Apidae	Nomada lucidula	Greece
RMNH.INS.1532069		Apidae	Nomada lucidula	Greece
RMNH.INS.1532070		Apidae	Nomada montana	Norway
RMNH.INS.1532071		Apidae	Nomada pallispinosa	Turkiye
RMNH.INS.1532072		Apidae	Nomada priesneri	Greece
RMNH.INS.1532073		Apidae	Nomada priesneri	Greece
RMNH.INS.1532074		Apidae	Nomada pusilla	Morocco
RMNH.INS.1532075		Apidae	Nomada pusilla	Spain
RMNH.INS.1532076		Apidae	Nomada pusilla	Spain
RMNH.INS.1532078		Apidae	Nomada rhenana	Jordan
RMNH.INS.1532079		Apidae	Nomada rubiginosa	Morocco
RMNH.INS.1532081		Apidae	Nomada rubricollis	Greece
RMNH.INS.1532082		Apidae	Nomada thersites	Greece
RMNH.INS.1532083		Apidae	Nomada tridentirostris	Italy
RMNH.INS.1532084		Apidae	Nomada tridentirostris	Greece
RMNH.INS.1532085		Apidae	Nomada trispinosa	Greece
RMNH.INS.1532086		Apidae	Nomada verna	Greece
RMNH.INS.1715534	BOLD_AGX7426	Apidae	Nomada incisa	Bulgaria
RMNH.INS.1715535	BOLD_AGX7425	Apidae	Nomada unispinosa	Bulgaria
SF2013:NPL1	BOLD_AAC8809	Apidae	Nomada glabella	United Kingdom
SF2013:NPL2	BOLD_AAC8809	Apidae	Nomada glabella	United Kingdom
SF2013:NPL3	BOLD_AAC8809	Apidae	Nomada glabella	United Kingdom
SF2018:12	BOLD_AAC8809	Apidae	Nomada leucophthalma	United Kingdom
SF2018:5	BOLD_ACF1855	Apidae	Nomada panzeri	United Kingdom
SF2018:7	BOLD_ACF1855	Apidae	Nomada panzeri	United Kingdom
SF2019:1	BOLD_AAC8809	Apidae	Nomada leucophthalma	United Kingdom
SF2019:22	BOLD_ACF1854	Apidae	Nomada fusca	United Kingdom
SHMELa-A07	BOLD_AAC8809	Apidae	Nomada flava	Russia
SHMELa-A08	BOLD_ACF1853	Apidae	Nomada fusca	Russia
SHMELa-A10	BOLD_ABX2701	Apidae	Nomada pulchra	Russia
SHMELa-A11	BOLD_ABX2699	Apidae	Nomada trapeziformis	Russia
SHMELa-A12	BOLD_AAF3645	Apidae	Nomada fucata	Russia
SHMELa-B01	BOLD_AAF3645	Apidae	Nomada fucata	Russia
SHMELa-B02	BOLD_AAF3645	Apidae	Nomada fucata	Russia
SHMELa-B03	BOLD_AAF3645	Apidae	Nomada fucata	Russia
SHMELa-B10	BOLD_AAK3815	Apidae	Nomada castellana	Russia
SHMELa-B12	BOLD_AAC8809	Apidae	Nomada panzeri	Russia
SHMELb-H01	BOLD_AAC8572	Apidae	Nomada alboguttata	Russia
SHMELb-H02	BOLD_AAC8572	Apidae	Nomada alboguttata	Russia
SHMELb-H04	BOLD_AAC8572	Apidae	Nomada alboguttata	Russia
SHMELb-H10	BOLD_AAC8809	Apidae	Nomada panzeri	Russia
SHMELb-H11	BOLD_AAC1178	Apidae	Nomada ruficornis	Russia
SNMI149	BOLD_AAE5755	Apidae	Nomada bifasciata	Slovakia
TCDB-T17	BOLD_ACF1854	Apidae	Nomada panzeri A	Ireland
TCDB-T18	BOLD_AAC1178	Apidae	Nomada ruficornis	Ireland
TCDB-T19	BOLD_AAF3668	Apidae	Nomada rufipes	Ireland
TCDB-T231	BOLD_AAC8809	Apidae	Nomada leucophthalma	Ireland
TCDB-T251	BOLD_AAC4884	Apidae	Nomada marshamella	Ireland
TCDB-T258	BOLD_AAC8809	Apidae	Nomada leucophthalma	Ireland
TCDB-T259	BOLD_AAC4884	Apidae	Nomada marshamella	Ireland
TCDB-T260	BOLD_AAD4959	Apidae	Nomada flavoguttata	Ireland
TCDB-T282	BOLD_ACF1854	Apidae	Nomada panzeri A	Ireland
TCDB-T286	BOLD_AAD4959	Apidae	Nomada flavoguttata	Ireland
TCDB-T305	BOLD_AAC8809	Apidae	Nomada leucophthalma	Ireland
TCDB-T307	BOLD_ACF1855	Apidae	Nomada panzeri B	Ireland
TCDB-T316	BOLD_AAC1178	Apidae	Nomada ruficornis	Ireland
TCDB-T317	BOLD_AAC1178	Apidae	Nomada ruficornis	Ireland
TCDB-T330	BOLD_AAD4959	Apidae	Nomada flavoguttata	Ireland
TCDB-T355	BOLD_AAE5753	Apidae	Nomada fabriciana	Ireland
TCDB-T356	BOLD_AEB4149	Apidae	Nomada goodeniana	Ireland
TCDB-T357	BOLD_AEB4149	Apidae	Nomada goodeniana	Ireland
TCDB-T358	BOLD_AEB4149	Apidae	Nomada goodeniana	Ireland
TCDB-T359	BOLD_ACF1854	Apidae	Nomada panzeri A	Ireland
TCDB-T365	BOLD_AAE5753	Apidae	Nomada fabriciana	Ireland
TCDB-T447	BOLD_AAF3668	Apidae	Nomada rufipes	Ireland
TCDB-T453	BOLD_AAC4884	Apidae	Nomada marshamella	Ireland
TCDB-T461	BOLD_AAF3665	Apidae	Nomada obtusifrons	Ireland
TCDB-T462	BOLD_AAF3665	Apidae	Nomada obtusifrons	Ireland
TCDB-T467	BOLD_AAF3665	Apidae	Nomada obtusifrons	Ireland
TCDB-T527	BOLD_ACF1855	Apidae	Nomada panzeri B	Ireland
TO1700139	BOLD_AAD4959	Apidae	Nomada flavoguttata	France
TO1800002	BOLD_AEB4149	Apidae	Nomada goodeniana	France
TO1800032	BOLD_AAE5753	Apidae	Nomada fabriciana	France
TO1800034	BOLD_AAC8809	Apidae	Nomada ferruginata	France
TO1800046	BOLD_AAC1178	Apidae	Nomada ruficornis	France
UM_AAFF_00018	BOLD_ABY7961	Apidae	Nomada striata	France
UM_AAGG_00021	BOLD_AEO0078	Apidae	Nomada flavoguttata	France
UNIFIBGE0020	BOLD_AFA0464	Apidae	Nomada hungarica	Italy
UZSAV521	BOLD_ACF5896	Apidae	Nomada fulvicornis	Slovakia
WBA_Nsf_1	BOLD_AAI2916	Apidae	Nomada sexfasciata	Luxembourg
WFEN_001_G3	BOLD_AAC1178	Apidae	Nomada ruficornis	United Kingdom
WFEN_039_C8	BOLD_AAC1178	Apidae	Nomada ruficornis	United Kingdom
ZMA.INS.5139840		Apidae	Nomada nigrovaria	Italy
ZSM-HYM-29808-A08	BOLD_AAC8809	Apidae	Nomada glabella	Germany
ZSM-HYM-29808-H01	BOLD_AAE5753	Apidae	Nomada gransassoi	Germany
ZSM-HYM-42469-G03	BOLD_AAC8572	Apidae	Nomada baccata	Germany
ZSM-HYM-42469-G04	BOLD_AAC8572	Apidae	Nomada baccata	Germany

## Sheet: Sphecodes
Table S5. List of Sphecodes specimens used for the construction of neighbor-joining (NJ) phylogenetic trees.
Sample code	BIN	Family	Species	Country
7747		Halictidae	Sphecodes pellucidus	Austria
20156	BOLD_AAC8354	Halictidae	Sphecodes dichrous
001-20190428-02	BOLD_ACC1533	Halictidae	Sphecodes majalis	Luxembourg
06-ON-0830	BOLD_AAJ3294	Halictidae	Sphecodes townesi
1059.MB	BOLD_AAF2925	Halictidae	Sphecodes ruficrus	Malta
1060.MB	BOLD_AAF2925	Halictidae	Sphecodes ruficrus	Malta
A-S000 988	BOLD_ABV3743	Halictidae	Sphecodes reticulatus	Austria
A-S000 991	BOLD_AGG3925	Halictidae	Sphecodes puncticeps	Austria
A-S002 097	BOLD_ACC1533	Halictidae	Sphecodes majalis	Austria
ABOL-19-0856	BOLD_AAI0259	Halictidae	Sphecodes monilicornis	Austria
ABOL-BioBlitz 2019 PB_0036	BOLD_AAI0130	Halictidae	Sphecodes albilabris	Austria
ABOL-BioBlitz 2019 PB_0051	BOLD_ABA8649	Halictidae	Sphecodes rufiventris	Austria
ABOL-BioBlitz 2021 TI21-S021	BOLD_AAD7396	Halictidae	Sphecodes geoffrellus	Austria
ABOL-BioBlitz 2021 WD21-S022	BOLD_AEO6582	Halictidae	Sphecodes intermedius	Austria
AVM1838	BOLD_AAD7396	Halictidae	Sphecodes miniatus	Sweden
AVM1839	BOLD_AAD0332	Halictidae	Sphecodes miniatus	Sweden
BC ZSM HYM 00095	BOLD_AAD0329	Halictidae	Sphecodes crassus	Germany
BC ZSM HYM 00878	BOLD_AAI0130	Halictidae	Sphecodes albilabris	Germany
BC ZSM HYM 00879	BOLD_AAI0130	Halictidae	Sphecodes albilabris	Germany
BC ZSM HYM 00885	BOLD_AAD0332	Halictidae	Sphecodes ephippius	Germany
BC ZSM HYM 00887	BOLD_AAD0332	Halictidae	Sphecodes ephippius	Austria
BC ZSM HYM 00888	BOLD_AAD0332	Halictidae	Sphecodes ephippius	Austria
BC ZSM HYM 00906	BOLD_AAY9961	Halictidae	Sphecodes marginatus	Germany
BC ZSM HYM 00907	BOLD_AAY9961	Halictidae	Sphecodes marginatus	Germany
BC ZSM HYM 01451	BOLD_AAD0331	Halictidae	Sphecodes ferruginatus	Germany
BC ZSM HYM 01452	BOLD_AAD0331	Halictidae	Sphecodes ferruginatus	Germany
BC ZSM HYM 01453	BOLD_AAD0329	Halictidae	Sphecodes crassus	Germany
BC ZSM HYM 01455	BOLD_AAI0191	Halictidae	Sphecodes longulus	Germany
BC ZSM HYM 01456	BOLD_AGZ2305	Halictidae	Sphecodes longulus	Italy
BC ZSM HYM 01464	BOLD_AAN0084	Halictidae	Sphecodes niger	Germany
BC ZSM HYM 01465	BOLD_AAI0191	Halictidae	Sphecodes longulus	Germany
BC ZSM HYM 01471	BOLD_AAF2925	Halictidae	Sphecodes ruficrus	Germany
BC ZSM HYM 01472	BOLD_AAF2925	Halictidae	Sphecodes ruficrus	Tunisia
BC ZSM HYM 01480	BOLD_AFA1387	Halictidae	Sphecodes scabricollis	Germany
BC ZSM HYM 01483	BOLD_AAJ3385	Halictidae	Sphecodes schenckii	Italy
BC ZSM HYM 01485	BOLD_AAJ3385	Halictidae	Sphecodes schenckii	Italy
BC ZSM HYM 01486	BOLD_AAJ3385	Halictidae	Sphecodes schenckii	Italy
BC ZSM HYM 01494		Halictidae	Sphecodes crassus	France
BC ZSM HYM 01495	BOLD_ACP4778	Halictidae	Sphecodes croaticus	Germany
BC ZSM HYM 01508	BOLD_AAD7396	Halictidae	Sphecodes geoffrellus	Germany
BC ZSM HYM 06080	BOLD_AAI0130	Halictidae	Sphecodes albilabris	Germany
BC ZSM HYM 06081	BOLD_AAI0130	Halictidae	Sphecodes albilabris	Germany
BC ZSM HYM 06082	BOLD_AAD0332	Halictidae	Sphecodes ephippius	Germany
BC ZSM HYM 06087	BOLD_AAF2925	Halictidae	Sphecodes ruficrus	Spain
BC ZSM HYM 06088	BOLD_AAF2925	Halictidae	Sphecodes ruficrus	Spain
BC ZSM HYM 06089	BOLD_AAF2925	Halictidae	Sphecodes ruficrus	Spain
BC ZSM HYM 06091	BOLD_AAD5232	Halictidae	Sphecodes gibbus	Germany
BC ZSM HYM 07047	BOLD_AAD0332	Halictidae	Sphecodes ephippius	Germany
BC ZSM HYM 07048	BOLD_AAI0260	Halictidae	Sphecodes pellucidus	Germany
BC ZSM HYM 07049	BOLD_AAI0260	Halictidae	Sphecodes pellucidus	Germany
BC ZSM HYM 07050	BOLD_AAJ3385	Halictidae	Sphecodes schenckii	France
BC ZSM HYM 07051	BOLD_AAD5232	Halictidae	Sphecodes gibbus	France
BC ZSM HYM 07052	BOLD_AAD0331	Halictidae	Sphecodes ferruginatus	France
BC ZSM HYM 07053	BOLD_AAD7396	Halictidae	Sphecodes geoffrellus	France
BC ZSM HYM 07054	BOLD_ACP5320	Halictidae	Sphecodes croaticus	France
BC ZSM HYM 07055	BOLD_AAN0084	Halictidae	Sphecodes niger	France
BC ZSM HYM 07056	BOLD_AAN0084	Halictidae	Sphecodes niger	France
BC ZSM HYM 07057	BOLD_AAN0084	Halictidae	Sphecodes niger	France
BC ZSM HYM 07542	BOLD_AAD0331	Halictidae	Sphecodes ferruginatus	France
BC ZSM HYM 08356		Halictidae	Sphecodes spinulosus	Germany
BC ZSM HYM 08358		Halictidae	Sphecodes spinulosus	Germany
BC ZSM HYM 08359		Halictidae	Sphecodes spinulosus	Germany
BC ZSM HYM 08361	BOLD_AAD0329	Halictidae	Sphecodes crassus	Germany
BC ZSM HYM 08413	BOLD_AAY9961	Halictidae	Sphecodes marginatus	Germany
BC ZSM HYM 08415	BOLD_AGG3925	Halictidae	Sphecodes puncticeps	Germany
BC ZSM HYM 08416	BOLD_AAI0191	Halictidae	Sphecodes longulus	Germany
BC ZSM HYM 08417	BOLD_AGG3925	Halictidae	Sphecodes puncticeps	Germany
BC ZSM HYM 08418	BOLD_AGG3925	Halictidae	Sphecodes puncticeps	Germany
BC ZSM HYM 08420	BOLD_AAD0331	Halictidae	Sphecodes ferruginatus	Germany
BC ZSM HYM 08422	BOLD_AAD5232	Halictidae	Sphecodes gibbus	Germany
BC ZSM HYM 08423	BOLD_AAD5232	Halictidae	Sphecodes gibbus	Germany
BC ZSM HYM 08426	BOLD_AAI0259	Halictidae	Sphecodes monilicornis	Germany
BC ZSM HYM 09149	BOLD_AAI0260	Halictidae	Sphecodes pellucidus	Germany
BC ZSM HYM 09152	BOLD_AAI0260	Halictidae	Sphecodes pellucidus	Germany
BC ZSM HYM 09184	BOLD_ABA8649	Halictidae	Sphecodes rufiventris	Germany
BC ZSM HYM 09190	BOLD_AAD7396	Halictidae	Sphecodes geoffrellus	Germany
BC ZSM HYM 09519	BOLD_AAI0259	Halictidae	Sphecodes monilicornis	Germany
BC ZSM HYM 09520	BOLD_AAI0259	Halictidae	Sphecodes monilicornis	Germany
BC ZSM HYM 09821	BOLD_AAD0332	Halictidae	Sphecodes ephippius	Germany
BC ZSM HYM 09833	BOLD_AAD5232	Halictidae	Sphecodes gibbus	Germany
BC ZSM HYM 10114	BOLD_AAD0332	Halictidae	Sphecodes ephippius	Germany
BC ZSM HYM 10115	BOLD_ABA8649	Halictidae	Sphecodes rufiventris	Germany
BC ZSM HYM 10121	BOLD_AAD0330	Halictidae	Sphecodes miniatus	Germany
BC ZSM HYM 10155	BOLD_AAD0329	Halictidae	Sphecodes crassus	Germany
BC ZSM HYM 10156	BOLD_ACP5320	Halictidae	Sphecodes croaticus	Germany
BC ZSM HYM 13345	BOLD_ACC1533	Halictidae	Sphecodes majalis	Germany
BC ZSM HYM 13392	BOLD_ACC1533	Halictidae	Sphecodes majalis	Germany
BC ZSM HYM 13393	BOLD_ACP5320	Halictidae	Sphecodes croaticus	Germany
BC ZSM HYM 13394	BOLD_ACP5320	Halictidae	Sphecodes croaticus	Germany
BC ZSM HYM 13395	BOLD_ACP5320	Halictidae	Sphecodes croaticus	Germany
BC ZSM HYM 13865	BOLD_AAI0130	Halictidae	Sphecodes albilabris	Germany
BC ZSM HYM 13867	BOLD_AAI0130	Halictidae	Sphecodes albilabris	Germany
BC ZSM HYM 14250	BOLD_ACC1533	Halictidae	Sphecodes majalis	Germany
BC ZSM HYM 14632	BOLD_AAY9961	Halictidae	Sphecodes marginatus	Germany
BC ZSM HYM 16225	BOLD_AAF2925	Halictidae	Sphecodes ruficrus	Tunisia
BC ZSM HYM 17245	BOLD_AAD0331	Halictidae	Sphecodes hyalinatus	Germany
BC ZSM HYM 17246	BOLD_AAD0331	Halictidae	Sphecodes hyalinatus	Germany
BC ZSM HYM 17251	BOLD_ABA8649	Halictidae	Sphecodes rufiventris	Germany
BC ZSM HYM 17262	BOLD_AAD0331	Halictidae	Sphecodes hyalinatus	Germany
BC ZSM HYM 17305	BOLD_AAD5232	Halictidae	Sphecodes gibbus	Italy
BC ZSM HYM 17413	BOLD_ACD7802	Halictidae	Sphecodes alternatus	Italy
BC ZSM HYM 17418	BOLD_ACD7802	Halictidae	Sphecodes alternatus	Turkiye
BC ZSM HYM 17957	BOLD_ABV3743	Halictidae	Sphecodes reticulatus	Germany
BC ZSM HYM 17962	BOLD_AAD0330	Halictidae	Sphecodes miniatus	Germany
BC ZSM HYM 18336	BOLD_AAD7396	Halictidae	Sphecodes geoffrellus	France
BC ZSM HYM 18337	BOLD_AAD7396	Halictidae	Sphecodes geoffrellus	France
BC ZSM HYM 18340	BOLD_AAD0331	Halictidae	Sphecodes ferruginatus	Germany
BC ZSM HYM 18341	BOLD_AAD0331	Halictidae	Sphecodes ferruginatus	Germany
BC ZSM HYM 18344	BOLD_AGG3925	Halictidae	Sphecodes puncticeps	Turkiye
BC ZSM HYM 18345	BOLD_AGG3925	Halictidae	Sphecodes puncticeps	Turkiye
BC ZSM HYM 18352	BOLD_AAD7396	Halictidae	Sphecodes geoffrellus	Italy
BC ZSM HYM 18353	BOLD_AAD0330	Halictidae	Sphecodes miniatus	Germany
BC ZSM HYM 18360	BOLD_AAN0084	Halictidae	Sphecodes niger	Germany
BC ZSM HYM 18363	BOLD_AAD0330	Halictidae	Sphecodes miniatus	Germany
BC ZSM HYM 18364	BOLD_AAD0330	Halictidae	Sphecodes miniatus	Germany
BC ZSM HYM 18380	BOLD_AAN0084	Halictidae	Sphecodes niger	Germany
BC ZSM HYM 19563	BOLD_AAD7396	Halictidae	Sphecodes geoffrellus	Germany
BC ZSM HYM 20042	BOLD_AGG3925	Halictidae	Sphecodes puncticeps	Cyprus
BC ZSM HYM 20043	BOLD_AGG3925	Halictidae	Sphecodes puncticeps	Cyprus
BC ZSM HYM 21962	BOLD_ACQ2281	Halictidae	Sphecodes spinulosus	Germany
BCA0106	BOLD_AGG3925	Halictidae	Sphecodes puncticeps	France
BCA0107	BOLD_AAF2925	Halictidae	Sphecodes ruficrus	France
BCA0585	BOLD_AAI0191	Halictidae	Sphecodes puncticeps	France
BCA0586	BOLD_AAI0191	Halictidae	Sphecodes puncticeps	France
BCA0587	BOLD_AGG3925	Halictidae	Sphecodes puncticeps	France
BCA0588	BOLD_AAD0332	Halictidae	Sphecodes ephippius	France
BCA0589	BOLD_AAD0332	Halictidae	Sphecodes ephippius	France
BCA0590	BOLD_AAD0332	Halictidae	Sphecodes ephippius	France
BCA0593	BOLD_AAI0259	Halictidae	Sphecodes monilicornis	France
BCA0759	BOLD_AAY9961	Halictidae	Sphecodes marginatus	France
BCA0770	BOLD_ACM6593	Halictidae	Sphecodes miniatus	France
BCA0800	BOLD_AAD0330	Halictidae	Sphecodes miniatus	France
BCA0817	BOLD_ABV3743	Halictidae	Sphecodes reticulatus	France
BCA0913	BOLD_AAD0331	Halictidae	Sphecodes hyalinatus	France
BCA0914	BOLD_AAN0084	Halictidae	Sphecodes niger	France
BCA0947	BOLD_ACP5320	Halictidae	Sphecodes croaticus	France
BCA0948	BOLD_AEO6581	Halictidae	Sphecodes dusmeti	France
BCA0949	BOLD_AAD0331	Halictidae	Sphecodes ferruginatus	France
BCA0973	BOLD_AAD0331	Halictidae	Sphecodes hyalinatus	France
BCA1176	BOLD_AAJ3385	Halictidae	Sphecodes schenckii	France
BCA1177	BOLD_ACD7802	Halictidae	Sphecodes alternatus	France
BCA1178	BOLD_ACD7802	Halictidae	Sphecodes alternatus	France
BCA1179	BOLD_AAJ3385	Halictidae	Sphecodes schenckii	France
BCA1181	BOLD_AAJ3385	Halictidae	Sphecodes schenckii	France
BCA1184	BOLD_AAD7396	Halictidae	Sphecodes geoffrellus	France
BCA1185	BOLD_AAD0331	Halictidae	Sphecodes hyalinatus	France
BCA1186	BOLD_AAD7396	Halictidae	Sphecodes geoffrellus	France
BCA1188	BOLD_AAI0191	Halictidae	Sphecodes longulus	France
BCA1191	BOLD_AAI0260	Halictidae	Sphecodes pellucidus	France
BCA1193	BOLD_AAJ3385	Halictidae	Sphecodes rufiventris	France
BCA1194	BOLD_ABA8649	Halictidae	Sphecodes rufiventris	France
BCA1195	BOLD_AFA1387	Halictidae	Sphecodes scabricollis	France
BCA1198	BOLD_AFA1164	Halictidae	Sphecodes zangherii	France
BCA1199	BOLD_AFA1164	Halictidae	Sphecodes zangherii	France
BCA1374	BOLD_AAI0259	Halictidae	Sphecodes monilicornis	France
BCA1375	BOLD_AAD0331	Halictidae	Sphecodes hyalinatus	France
BCA1376	BOLD_AFA0240	Halictidae	Sphecodes crassanus	France
BCA1391	BOLD_AAI0191	Halictidae	Sphecodes puncticeps	France
BCA1392	BOLD_AFA1386	Halictidae	Sphecodes reticulatus	France
BCA1431	BOLD_AAI0260	Halictidae	Sphecodes pellucidus	France
BCA1432	BOLD_AAI0259	Halictidae	Sphecodes monilicornis	France
BCA1434	BOLD_AAI0191	Halictidae	Sphecodes longulus	France
BCA1436	BOLD_AAI0191	Halictidae	Sphecodes longulus	France
BCA1438	BOLD_AAI0260	Halictidae	Sphecodes pellucidus	France
BCA1693	BOLD_AAI0259	Halictidae	Sphecodes monilicornis	France
BCA2207	BOLD_ACD7802	Halictidae	Sphecodes crassanus	France
bf-hal-00001	BOLD_ACM6593	Halictidae	Sphecodes miniatus	Norway
BGE_00386_B11	BOLD_AGG3925	Halictidae	Sphecodes puncticeps	Poland
BGE_00386_C07	BOLD_AGG3925	Halictidae	Sphecodes puncticeps	Poland
BGE_00386_C08	BOLD_AGG3925	Halictidae	Sphecodes puncticeps	Poland
BGE_00386_C09	BOLD_AGG3925	Halictidae	Sphecodes puncticeps	Poland
BIOUG14432-D08	BOLD_AAF2925	Halictidae	Sphecodes ruficrus	Egypt
BIOUG15261-D05	BOLD_AGG3925	Halictidae	Sphecodes puncticeps	Bulgaria
BIOUG15262-F09	BOLD_AAI0191	Halictidae	Sphecodes longulus	Bulgaria
BIOUG15264-C04	BOLD_AGG3925	Halictidae	Sphecodes puncticeps	Bulgaria
BIOUG15264-H07	BOLD_AAI0191	Halictidae	Sphecodes longulus	Bulgaria
BIOUG15331-C05	BOLD_ABV3743	Halictidae	Sphecodes reticulatus	Bulgaria
BIOUG15334-A06	BOLD_AAD0331	Halictidae	Sphecodes ferruginatus	Bulgaria
BIOUG15334-C01	BOLD_ABV3743	Halictidae	Sphecodes reticulatus	Bulgaria
BIOUG15334-C03	BOLD_AAD0331	Halictidae	Sphecodes ferruginatus	Bulgaria
BIOUG15353-C02	BOLD_AGG3925	Halictidae	Sphecodes puncticeps	Bulgaria
BIOUG15353-C03	BOLD_AAD0330	Halictidae	Sphecodes miniatus	Bulgaria
BIOUG15354-E01	BOLD_AAD0329	Halictidae	Sphecodes crassus	Bulgaria
BIOUG15354-G09	BOLD_AAD0329	Halictidae	Sphecodes crassus	Bulgaria
BIOUG16524-F02	BOLD_ACR0222	Halictidae	Sphecodes miniatus	Germany
BIOUG26952-G11	BOLD_AAD0331	Halictidae	Sphecodes hyalinatus	Russia
BIOUG27475-F02	BOLD_AAD7396	Halictidae	Sphecodes geoffrellus	Russia
BIOUG36666-A01	BOLD_AAD0332	Halictidae	Sphecodes ephippius	Belarus
BIOUG41715-C11	BOLD_AAD0331	Halictidae	Sphecodes ferruginatus	Bulgaria
BIOUG64520-E08	BOLD_ACR8452	Halictidae	Sphecodes olivieri	Egypt
BIOUG68161-C10	BOLD_ACD4457	Halictidae	Sphecodes pinguiculus	Egypt
BIOUG91419-H07	BOLD_AEO6580	Halictidae	Sphecodes alternatus	Egypt
BIOUG91420-B06	BOLD_ACR8452	Halictidae	Sphecodes olivieri	Egypt
BL1800083	BOLD_ACC1533	Halictidae	Sphecodes majalis	France
BL1800129	BOLD_AAF2925	Halictidae	Sphecodes ruficrus	France
BL1800430	BOLD_AAN0084	Halictidae	Sphecodes niger	France
BL1800609	BOLD_AAD0329	Halictidae	Sphecodes crassus	France
BMNH(E)#1730831	BOLD_AAI0259	Halictidae	Sphecodes monilicornis	United Kingdom
BMNH(E)#970430	BOLD_AAD0329	Halictidae	Sphecodes crassus	United Kingdom
BMNH(E)#970431	BOLD_AAD0332	Halictidae	Sphecodes ephippius	United Kingdom
BMNH(E)#970432	BOLD_AAD7396	Halictidae	Sphecodes geoffrellus	United Kingdom
BMNH(E)#970433	BOLD_AAI0259	Halictidae	Sphecodes monilicornis	United Kingdom
BMNH(E)#970434	BOLD_AAI0260	Halictidae	Sphecodes pellucidus	United Kingdom
BMNH(E)#970435	BOLD_AGG3925	Halictidae	Sphecodes puncticeps	United Kingdom
BMNH(E)#970436	BOLD_ABV3743	Halictidae	Sphecodes reticulatus	United Kingdom
BMNH(E)#970477	BOLD_AAD0329	Halictidae	Sphecodes crassus	United Kingdom
BMNH(E)#970478	BOLD_AGG3925	Halictidae	Sphecodes puncticeps	United Kingdom
BMNH(E)#970562	BOLD_AAD5232	Halictidae	Sphecodes gibbus	United Kingdom
BMNH(E)#970574	BOLD_AAD0332	Halictidae	Sphecodes ephippius	United Kingdom
BMNH(E)#970583	BOLD_AAI0259	Halictidae	Sphecodes monilicornis	United Kingdom
BMNH(E)#970599	BOLD_AAD7396	Halictidae	Sphecodes geoffrellus	United Kingdom
BMNH(E)#970607	BOLD_ABV3743	Halictidae	Sphecodes reticulatus	United Kingdom
BMNH(E)#970608	BOLD_AAD0331	Halictidae	Sphecodes hyalinatus	United Kingdom
BMNH(E)#970609	BOLD_AAD0332	Halictidae	Sphecodes ephippius	United Kingdom
BMNH(E)#970629	BOLD_AAD7396	Halictidae	Sphecodes ephippius	United Kingdom
BMNH(E)#970630	BOLD_AAI0259	Halictidae	Sphecodes monilicornis	United Kingdom
BUAPI21	BOLD_ACD7802	Halictidae	Sphecodes alternatus	Bulgaria
BUAPI27	BOLD_AGG3925	Halictidae	Sphecodes puncticeps	Bulgaria
BULAPI107	BOLD_AAI0259	Halictidae	Sphecodes monilicornis	Bulgaria
BULAPI108	BOLD_AAI0259	Halictidae	Sphecodes monilicornis	Bulgaria
CBG-A00421-D01	BOLD_AFL9211	Halictidae	Sphecodes miniatus	Italy
CBG-A00421-E09	BOLD_AFL9211	Halictidae	Sphecodes miniatus	Italy
CCDB-00610 G02	BOLD_AAJ3388	Halictidae	Sphecodes rubicundus	United Kingdom
CCDB-03753 C05	BOLD_AAI0260	Halictidae	Sphecodes pellucidus	Norway
CCDB-03753 C06	BOLD_AAD7396	Halictidae	Sphecodes geoffrellus	Norway
CCDB-15264 B6	BOLD_ABA8649	Halictidae	Sphecodes rufiventris	Ukraine
CCDB-15265 H11	BOLD_AAI0130	Halictidae	Sphecodes albilabris	Italy
CCDB-22792 H10	BOLD_AAI0191	Halictidae	Sphecodes longulus	Ukraine
CJP-024	BOLD_AAD0329	Halictidae	Sphecodes crassus	Finland
CLV8358	BOLD_ACC1533	Halictidae	Sphecodes majalis	France
CR-33325-85	BOLD_AAI0130	Halictidae	Sphecodes albilabris	Denmark
CR-33325-94	BOLD_AAI0260	Halictidae	Sphecodes pellucidus	Denmark
CR-33329-27	BOLD_AAD7396	Halictidae	Sphecodes geoffrellus	Denmark
CR-33329-30	BOLD_ACL8071	Halictidae	Sphecodes miniatus	Denmark
CR-33329-31	BOLD_AAD0331	Halictidae	Sphecodes hyalinatus	Denmark
CR-33329-39	BOLD_AGG3925	Halictidae	Sphecodes puncticeps	Denmark
FACU-001149	BOLD_AAD0329	Halictidae	Sphecodes crassus	Finland
FACU-001153	BOLD_AAD0331	Halictidae	Sphecodes ferruginatus	Finland
FACU-001156	BOLD_AAD7396	Halictidae	Sphecodes geoffrellus	Finland
FACU-001158	BOLD_AAD7396	Halictidae	Sphecodes geoffrellus	Finland
FACU-001163	BOLD_AAD0331	Halictidae	Sphecodes hyalinatus	Finland
FACU-001166	BOLD_ACL8071	Halictidae	Sphecodes miniatus	Sweden
FACU-001167	BOLD_ACL8071	Halictidae	Sphecodes miniatus	Sweden
FACU-001168	BOLD_AAI0259	Halictidae	Sphecodes monilicornis	Finland
FACU-001169	BOLD_AAI0259	Halictidae	Sphecodes monilicornis	Finland
FACU-001171	BOLD_AAI0260	Halictidae	Sphecodes pellucidus	Finland
FT14_APCUL	BOLD_ACD7802	Halictidae	Sphecodes crassanus	Italy
GBIFCH00101262	BOLD_ABV3743	Halictidae	Sphecodes reticulatus	Switzerland
GBIFCH00101428	BOLD_AAJ3385	Halictidae	Sphecodes schenckii	Switzerland
GBIFCH00110396	BOLD_ACP4778	Halictidae	Sphecodes croaticus	Switzerland
GBIFCH00110444	BOLD_AGZ2305	Halictidae	Sphecodes longulus	Switzerland
GBIFCH00110461	BOLD_AEO6581	Halictidae	Sphecodes dusmeti	Switzerland
GBIFCH00110468	BOLD_AFL9211	Halictidae	Sphecodes miniatus	Switzerland
GBIFCH00115766	BOLD_AAD7396	Halictidae	Sphecodes geoffrellus	Switzerland
GBIFCH00122685	BOLD_ACP4778	Halictidae	Sphecodes croaticus	Switzerland
GBIFCH00122882	BOLD_ACP4779	Halictidae	Sphecodes pseudofasciatus	Switzerland
GBIFCH00122883	BOLD_ACP4779	Halictidae	Sphecodes pseudofasciatus	Switzerland
GBIFCH00122884	BOLD_ACP4779	Halictidae	Sphecodes pseudofasciatus	Switzerland
GBIFCH00124959	BOLD_ACD7802	Halictidae	Sphecodes alternatus	Switzerland
GBIFCH00136955	BOLD_ACP4778	Halictidae	Sphecodes croaticus	Switzerland
GBIFCH00137801	BOLD_ABV3743	Halictidae	Sphecodes reticulatus	Switzerland
GBIFCH00137802	BOLD_AFL9211	Halictidae	Sphecodes miniatus	Switzerland
GBIFCH00137803	BOLD_ACD7802	Halictidae	Sphecodes alternatus	Switzerland
GBIFCH00137804	BOLD_AFL9211	Halictidae	Sphecodes miniatus	Switzerland
GBIFCH00137813	BOLD_AFL9211	Halictidae	Sphecodes miniatus	Switzerland
GBIFCH0053545	BOLD_AAD0329	Halictidae	Sphecodes crassus	Switzerland
GBIFCH0074324	BOLD_AAD0329	Halictidae	Sphecodes zangherii	Switzerland
GBOL09917	BOLD_ABV3743	Halictidae	Sphecodes reticulatus	Germany
GBOL09918	BOLD_ABV3743	Halictidae	Sphecodes reticulatus	Germany
GL.2890	BOLD_ABV3743	Halictidae	Sphecodes reticulatus	Finland
GL.2891	BOLD_AGG3925	Halictidae	Sphecodes puncticeps	Finland
GP.65672	BOLD_AAD0332	Halictidae	Sphecodes ephippius	Finland
GP.70256	BOLD_AAD5232	Halictidae	Sphecodes gibbus	Finland
GP.70295	BOLD_AAI0130	Halictidae	Sphecodes albilabris	Finland
GP.89337	BOLD_AAD7396	Halictidae	Sphecodes geoffrellus	Finland
GP.93288	BOLD_AAI0191	Halictidae	Sphecodes longulus	Finland
GP.93289	BOLD_AAI0191	Halictidae	Sphecodes longulus	Finland
INV12283	BOLD_AAI0130	Halictidae	Sphecodes albilabris	Spain
INV12284	BOLD_ACD7802	Halictidae	Sphecodes alternatus	Spain
INV12285	BOLD_ACD7802	Halictidae	Sphecodes crassanus	Spain
INV12286	BOLD_ACP5320	Halictidae	Sphecodes croaticus	Spain
INV12287	BOLD_AAD0332	Halictidae	Sphecodes ephippius	Spain
INV12288	BOLD_AGG3925	Halictidae	Sphecodes puncticeps	Spain
INV12289	BOLD_AAD5232	Halictidae	Sphecodes gibbus	Spain
INV12290	BOLD_AAI0259	Halictidae	Sphecodes monilicornis	Spain
INV12291	BOLD_ACR8452	Halictidae	Sphecodes olivieri	Spain
INV12293	BOLD_AGG3925	Halictidae	Sphecodes puncticeps	Spain
INV12294	BOLD_AAM4113	Halictidae	Sphecodes rubripes	Portugal
INV12295	BOLD_ABA8649	Halictidae	Sphecodes rufiventris	Spain
INV12296	BOLD_AAF2925	Halictidae	Sphecodes ruficrus	Spain
INV12297	BOLD_ACQ2281	Halictidae	Sphecodes spinulosus	Spain
INV12308	BOLD_AAY9961	Halictidae	Sphecodes marginatus	Portugal
INV12309	BOLD_ABV3743	Halictidae	Sphecodes reticulatus	Spain
INV12848	BOLD_AAI0260	Halictidae	Sphecodes pellucidus	Portugal
INV13085	BOLD_AAY9961	Halictidae	Sphecodes marginatus	Portugal
INV13115	BOLD_AAN0084	Halictidae	Sphecodes niger	Portugal
INV13116	BOLD_AGZ2306	Halictidae	Sphecodes longulus	Portugal
INV13117	BOLD_AEO0791	Halictidae	Sphecodes hirtellus	Portugal
INV13120	BOLD_AAF2925	Halictidae	Sphecodes ruficrus	Portugal
INV13121	BOLD_AAI0259	Halictidae	Sphecodes monilicornis	Portugal
INV13123	BOLD_AAF2925	Halictidae	Sphecodes ruficrus	Portugal
INV13124	BOLD_AAF2925	Halictidae	Sphecodes ruficrus	Portugal
INV13289	BOLD_AEO2633	Halictidae	Sphecodes pseudofasciatus	Portugal
INV13294	BOLD_ACD7802	Halictidae	Sphecodes crassanus	Portugal
INV13295	BOLD_AAY9961	Halictidae	Sphecodes marginatus	Portugal
INV13296	BOLD_ABV3743	Halictidae	Sphecodes reticulatus	Portugal
INV13297	BOLD_AAI0259	Halictidae	Sphecodes monilicornis	Portugal
INV13298	BOLD_AAD0332	Halictidae	Sphecodes ephippius	Portugal
INV13299	BOLD_AGG3925	Halictidae	Sphecodes puncticeps	Portugal
INV13300	BOLD_AGG3925	Halictidae	Sphecodes puncticeps	Portugal
INV13301	BOLD_AAF2925	Halictidae	Sphecodes ruficrus	Portugal
INV13303	BOLD_AEO6580	Halictidae	Sphecodes alternatus	Portugal
INV13304	BOLD_AAI0259	Halictidae	Sphecodes monilicornis	Portugal
INV13305	BOLD_AAI0259	Halictidae	Sphecodes monilicornis	Portugal
INV13306	BOLD_AGG3925	Halictidae	Sphecodes punticeps	Portugal
IRBI_Imagho_AL4	BOLD_AAF2925	Halictidae	Sphecodes ruficrus	France
IRBI_Imagho_AL6	BOLD_AAF2925	Halictidae	Sphecodes ruficrus	France
JQ266478		Halictidae	Sphecodes clematidis
JQ266479		Halictidae	Sphecodes confertus
JQ266480		Halictidae	Sphecodes ranunculi
JX256660	BOLD_AAJ3385	Halictidae	Sphecodes schenckii	Turkiye
JX256663	BOLD_AAD0329	Halictidae	Sphecodes crassus	Czechia
JX256666		Halictidae	Sphecodes crassus	Switzerland
JX256667	BOLD_ACD5258	Halictidae	Sphecodes cristatus	Slovakia
JX256668	BOLD_AAD0332	Halictidae	Sphecodes ephippius	Hungary
JX256669		Halictidae	Sphecodes ephippius	Italy
JX256673	BOLD_AAD0332	Halictidae	Sphecodes ephippius	Czechia
JX256674	BOLD_AAD0332	Halictidae	Sphecodes ephippius	Czechia
JX256675	BOLD_AAD0332	Halictidae	Sphecodes ephippius	Czechia
JX256678		Halictidae	Sphecodes ferruginatus	Czechia
JX256679	BOLD_AAD0331	Halictidae	Sphecodes ferruginatus	Czechia
JX256680		Halictidae	Sphecodes geoffrellus	Czechia
JX256683		Halictidae	Sphecodes gibbus	Czechia
JX256685	BOLD_AAD5232	Halictidae	Sphecodes gibbus	Czechia
JX256689		Halictidae	Sphecodes gibbus	Czechia
JX256691		Halictidae	Sphecodes hyalinatus	Czechia
JX256692		Halictidae	Sphecodes hyalinatus	Bulgaria
JX256693		Halictidae	Sphecodes longuloides	Spain
JX256694		Halictidae	Sphecodes longulus	Slovakia
JX256696		Halictidae	Sphecodes longulus	Italy
JX256698		Halictidae	Sphecodes marginatus	Tunisia
JX256699		Halictidae	Sphecodes marginatus	Tunisia
JX256700		Halictidae	Sphecodes miniatus	Slovakia
JX256701	BOLD_AGP9821	Halictidae	Sphecodes miniatus	Czechia
JX256702		Halictidae	Sphecodes miniatus	Switzerland
JX256703	BOLD_ACC1533	Halictidae	Sphecodes majalis	Czechia
JX256704	BOLD_AAI0259	Halictidae	Sphecodes monilicornis	Czechia
JX256705		Halictidae	Sphecodes monilicornis	Bulgaria
JX256706		Halictidae	Sphecodes monilicornis	Czechia
JX256707		Halictidae	Sphecodes monilicornis	Czechia
JX256708	BOLD_AAI0259	Halictidae	Sphecodes monilicornis	Czechia
JX256709		Halictidae	Sphecodes monilicornis	Italy
JX256710		Halictidae	Sphecodes cephalotes	Turkiye
JX256711		Halictidae	Sphecodes niger	Czechia
JX256712		Halictidae	Sphecodes nomioidis	Czechia
JX256713		Halictidae	Sphecodes olivieri	Tunisia
JX256714		Halictidae	Sphecodes pellucidus	Slovakia
JX256715	BOLD_AAI0260	Halictidae	Sphecodes pellucidus	Czechia
JX256716	BOLD_AAI0260	Halictidae	Sphecodes pellucidus	Czechia
JX256717		Halictidae	Sphecodes pellucidus	Switzerland
JX256718	BOLD_AAI0260	Halictidae	Sphecodes pellucidus	Hungary
JX256719		Halictidae	Sphecodes pseudofasciatus	Czechia
JX256722		Halictidae	Sphecodes spinulosus	Hungary
JX256723	BOLD_AGG3925	Halictidae	Sphecodes puncticeps	Hungary
JX256724	BOLD_AGG3925	Halictidae	Sphecodes puncticeps	Morocco
JX256726	BOLD_ABV3743	Halictidae	Sphecodes reticulatus	Czechia
JX256727		Halictidae	Sphecodes reticulatus	Italy
JX256728	BOLD_AAF2925	Halictidae	Sphecodes ruficrus	Tunisia
JX256729		Halictidae	Sphecodes ruficrus	Spain
JX256730		Halictidae	Sphecodes rufiventris	Czechia
JX256732		Halictidae	Sphecodes rufiventris	Italy
JX256733		Halictidae	Sphecodes rufiventris	Czechia
JX256742	BOLD_AFA1387	Halictidae	Sphecodes scabricollis	Germany
MBF00181	BOLD_ACP4779	Halictidae	Sphecodes pseudofasciatus	France
MH184813	BOLD_AAI0259	Halictidae	Sphecodes monilicornis	Germany
MH184820	BOLD_ABV3743	Halictidae	Sphecodes reticulatus	Germany
MH319153	BOLD_AAI0260	Halictidae	Sphecodes pellucidus	Austria
MH319266	BOLD_ABA8649	Halictidae	Sphecodes rufiventris	Austria
MIB:ZPL:08901	BOLD_AAN0084	Halictidae	Sphecodes niger	Italy
MIB:ZPL:08934	BOLD_AGG3925	Halictidae	Sphecodes puncticeps	Italy
MIB:ZPL:08950	BOLD_AAD5232	Halictidae	Sphecodes gibbus	Italy
MK268705	BOLD_AAD0331	Halictidae	Sphecodes hyalinatus	Germany
MU-97	BOLD_AAI0259	Halictidae	Sphecodes monilicornis	Italy
MZH_KZ.7880	BOLD_AAI0191	Halictidae	Sphecodes longulus	Finland
NHMO_APO00036	BOLD_AAD0331	Halictidae	Sphecodes ferruginatus	Norway
NHMUK015553897	BOLD_AAD7396	Halictidae	Sphecodes hyalinatus	United Kingdom
NHMUK015557505	BOLD_AFA1387	Halictidae	Sphecodes scabricollis	United Kingdom
NHMW-HYM 112	BOLD_AAD0332	Halictidae	Sphecodes ephippius	Austria
NHMW-HYM 27	BOLD_ABV3743	Halictidae	Sphecodes gibbus	Austria
NHMW-HYM 326	BOLD_AAI0259	Halictidae	Sphecodes monilicornis	Austria
NHMW-HYM 565	BOLD_AAI0259	Halictidae	Sphecodes monilicornis	Austria
NHMW-HYM 566	BOLD_ACD5258	Halictidae	Sphecodes cristatus	Austria
NHMW-HYM 65	BOLD_ABV3743	Halictidae	Sphecodes gibbus	Austria
NHMW-HYM 66	BOLD_ABA8649	Halictidae	Sphecodes rufiventris	Austria
NHMW-HYM 688	BOLD_AAD5232	Halictidae	Sphecodes gibbus	Austria
NHMW-HYM 888	BOLD_AAD0329	Halictidae	Sphecodes crassus	Austria
NOAPI075	BOLD_AAD0329	Halictidae	Sphecodes crassus	Norway
NOAPI076	BOLD_AAD7396	Halictidae	Sphecodes geoffrellus	Norway
NOAPI077	BOLD_AAD7396	Halictidae	Sphecodes geoffrellus	Norway
NOAPI078	BOLD_AAD0331	Halictidae	Sphecodes hyalinatus	Norway
NOAPI079	BOLD_AAD0329	Halictidae	Sphecodes crassus	Norway
NOAPI080	BOLD_AAD0331	Halictidae	Sphecodes hyalinatus	Norway
NOAPI129	BOLD_AGG3925	Halictidae	Sphecodes puncticeps	Norway
NOAPI130	BOLD_AAD0332	Halictidae	Sphecodes ephippius	Norway
NOAPI131	BOLD_AAD0332	Halictidae	Sphecodes ephippius	Norway
NOAPI132	BOLD_AAD0332	Halictidae	Sphecodes ephippius	Norway
NOAPI135	BOLD_AAI0259	Halictidae	Sphecodes monilicornis	Norway
NOAPI137	BOLD_AAD5232	Halictidae	Sphecodes gibbus	Norway
NOAPI138	BOLD_AAD5232	Halictidae	Sphecodes gibbus	Norway
NOAPI149	BOLD_AAD0329	Halictidae	Sphecodes crassus	Norway
NOAPI150	BOLD_ACM6593	Halictidae	Sphecodes miniatus	Norway
NOAPI152	BOLD_AAI0130	Halictidae	Sphecodes albilabris	Norway
NOAPI153	BOLD_AAI0130	Halictidae	Sphecodes albilabris	Norway
NOAPI155	BOLD_AAI0260	Halictidae	Sphecodes pellucidus	Norway
NOAPI156	BOLD_AAD0331	Halictidae	Sphecodes ferruginatus	Norway
NOAPI157	BOLD_AAD0331	Halictidae	Sphecodes hyalinatus	Norway
NOAPI158	BOLD_AAD0331	Halictidae	Sphecodes ferruginatus	Norway
NOAPI358	BOLD_AAD0331	Halictidae	Sphecodes hyalinatus	Norway
OR179376	BOLD_AAD7396	Halictidae	Sphecodes geoffrellus	Slovenia
OR179377	BOLD_AFA1387	Halictidae	Sphecodes pellucidus	Slovenia
OR179468	BOLD_AAI0259	Halictidae	Sphecodes monilicornis	Slovenia
OR179496	BOLD_AAN0084	Halictidae	Sphecodes niger	Slovenia
OR179536	BOLD_AGG3925	Halictidae	Sphecodes puncticeps	Slovenia
OR179568	BOLD_AAD0332	Halictidae	Sphecodes ephippius	Slovenia
pnac164	BOLD_AAI0260	Halictidae	Sphecodes pellucidus	Italy
pnac166	BOLD_ABA8649	Halictidae	Sphecodes rufiventris	Italy
pnac72	BOLD_ABV3743	Halictidae	Sphecodes reticulatus	Italy
pnac88	BOLD_AAD0332	Halictidae	Sphecodes ephippius	Italy
RMNH.INS.1663302	BOLD_AFA1387	Halictidae	Sphecodes scabricollis	Netherlands
RMNH.INS.1663303	BOLD_AFA1387	Halictidae	Sphecodes scabricollis	Netherlands
RMNH.INS.1663304	BOLD_AFA1387	Halictidae	Sphecodes scabricollis	Netherlands
RMNH.INS.1663305	BOLD_AFS1878	Halictidae	Sphecodes hirtellus	Morocco
RMNH.INS.1663307	BOLD_AEO6582	Halictidae	Sphecodes intermedius	France
RMNH.INS.1663308	BOLD_AEO6582	Halictidae	Sphecodes intermedius	Egypt
sheffT-46	BOLD_ACF3111	Halictidae	Sphecodes minor
sheffT-47	BOLD_ACF3111	Halictidae	Sphecodes minor
TCDB-T22	BOLD_AAI0259	Halictidae	Sphecodes monilicornis	Ireland
TCDB-T24	BOLD_AAD7396	Halictidae	Sphecodes geoffrellus	Ireland
TCDB-T279	BOLD_AAD5232	Halictidae	Sphecodes gibbus	Ireland
TCDB-T280	BOLD_AAD5232	Halictidae	Sphecodes gibbus	Ireland
TCDB-T315	BOLD_AAD0332	Halictidae	Sphecodes ephippius	Ireland
TCDB-T346	BOLD_AAD0332	Halictidae	Sphecodes ephippius	Ireland
TCDB-T347	BOLD_AAD0332	Halictidae	Sphecodes ephippius	Ireland
TCDB-T348		Halictidae	Sphecodes geoffrellus	Ireland
TCDB-T349	BOLD_AAD7396	Halictidae	Sphecodes geoffrellus	Ireland
TCDB-T350	BOLD_AAD7396	Halictidae	Sphecodes geoffrellus	Ireland
TCDB-T351	BOLD_AAD5232	Halictidae	Sphecodes gibbus	Ireland
TCDB-T440	BOLD_AAD0331	Halictidae	Sphecodes ferruginatus	Ireland
TCDB-T441	BOLD_AAI0259	Halictidae	Sphecodes monilicornis	Ireland
TCDB-T442		Halictidae	Sphecodes geoffrellus	Ireland
TCDB-T468	BOLD_AAD0331	Halictidae	Sphecodes hyalinatus	Ireland
TCDB-T514	BOLD_AAD0331	Halictidae	Sphecodes hyalinatus	Ireland
TCDB-T515	BOLD_AAD0331	Halictidae	Sphecodes ferruginatus	Ireland
TCDB-T516	BOLD_AAD0331	Halictidae	Sphecodes hyalinatus	Ireland
TCDB-T517	BOLD_AAD0331	Halictidae	Sphecodes ferruginatus	Ireland
TLMF I. VAR. 00005	BOLD_AAN0084	Halictidae	Sphecodes niger	Austria
TO1800083	BOLD_AAF2925	Halictidae	Sphecodes ruficrus	France
TO1800489	BOLD_ADZ3073	Halictidae	Sphecodes albilabris	France
ZMUO.065518	BOLD_AAD7396	Halictidae	Sphecodes geoffrellus	Finland
