# Supplementary material for: Cleptoparasitic bees (Apoidea, Anthophila) in rural protected areas in Latium (Italy): a faunistic survey through an integrative taxonomic approach
Source: Biodivers Data J. 2026 Jul 14;14:e193040. doi: 10.3897/BDJ.14.e193040 (PMC13389566; doi:10.3897/BDJ.14.e193040)
Supplement: Supplementary material 2 — List of cleptoparasitic bee species [file bdj-14-e193040-s002.xlsx]

## Sheet: Table S6
Table S6. List of cleptoparasitic bee species sampled within four protected areas in the province of Rome, identified using an integrated taxonomy approach.
When multiple sequenced individuals of the same species show variations in % similarity values using the BOLD identification tool, the minimum and maximum
values from all samples are provided.
Morpho ID	Bold ID (% similarity)	Final ID
Fam. Apidae
Epeolus cfr. julliani	Epeolus julliani (100)	Epeolus julliani
Eupavlovskia funeraria	no match found	Eupavlovskia funeraria
Eupavlovskia obscura	Eupavlovskia obscura (99.67 - 100)	Eupavlovskia obscura
Melecta aegyptiaca	Melecta aegyptiaca (98.62 - 99.48)	Melecta aegyptiaca
Melecta albifrons	Melecta albifrons (94.35 - 100)	Melecta albifrons
Melecta leucorhyncha	Melecta leucorhyncha (96.36 - 99.67)	Melecta leucorhyncha
Nomada basalis	Nomada basalis (99.67 - 100)	Nomada basalis
Nomada bispinosa	Nomada bispinosa (99.84)	Nomada bispinosa
Nomada blepharipes	Nomada blepharipes (100)	Nomada blepharipes
Nomada cfr. bluethgeni	Nomada bluethgeni (100)	Nomada bluethgeni
Nomada carnifex	Nomada mutabilis (99.67 - 99.84)	Nomada carnifex
Nomada cfr. concolor	Nomada concolor (99.66 - 100)	Nomada concolor
Nomada cfr. connectens	Nomada bluethgeni (100); Nomada connectens (100)	Nomada connectens
Nomada cruenta	Nomada cruenta (99.67)	Nomada cruenta
Nomada dira	Nomada dira (100)	Nomada dira
Nomada cfr. discrepans	Nomada discrepans (100)	Nomada discrepans
Nomada distinguenda	Nomada distinguenda (99.84)	Nomada distinguenda
Nomada femoralis	Nomada femoralis (100)	Nomada femoralis
Nomada fucata	Nomada duplex (100); Nomada fucata (100)	Nomada fucata
Nomada fulvicornis	Nomada fulvicornis (100)	Nomada fulvicornis
Nomada integra	Nomada integra (99.84 - 100); Nomada pleurosticta (99.84 - 100)	Nomada integra
Nomada minuscula	Nomada nigrovaria (100); Nomada minuscula (100)	Nomada minuscula
Nomada nausicaa	Nomada eos (99.19)	Nomada nausicaa
Nomada piccioliana	Nomada piccioliana (98.08); Nomada zonata (98.08)	Nomada piccioliana
Nomada cfr. rubiginosa	Nomada rubiginosa (99.50 - 99. 67)	Nomada rubiginosa
Nomada sanguinea	Nomada sanguinea (100)	Nomada sanguinea
Nomada sexfasciata	Nomada sexfasciata (100)	Nomada sexfasciata
Nomada sheppardana	Nomada nigrovaria (100)	Nomada sheppardana
Nomada stigma	Nomada stigma (99.83 - 100)	Nomada stigma
Nomada tridentirostris	Nomada tridentirostris (98.53 - 98.69)	Nomada tridentirostris
Nomada verna	Nomada verna (99.84 - 100)	Nomada verna
Pasites maculatus	Pasites maculatus (100)	Pasites maculatus
Bombus vestalis	Bombus vestalis (100)	Bombus vestalis
Thyreus histrionicus	Thyreus histrionicus (99.82 - 99.84)	Thyreus histrionicus
Thyreus ramosus	Thyreus ramosus (99.18)	Thyreus ramosus
Fam. Halictidae
Sphecodes ephippius	Sphecodes ephippius (99.84)	Sphecodes ephippius
Sphecodes gibbus	not sequenced	Sphecodes gibbus
Sphecodes cfr. miniatus	Sphecodes miniatus (99.01)	Sphecodes miniatus
Sphecodes puncticeps	Sphecodes puncticeps (100)	Sphecodes puncticeps
Sphecodes rufiventris	Sphecodes rufiventris (100)	Sphecodes rufiventris
Fam. Megachilidae
Coelioxys afra	Coelioxys afer (100)	Coelioxys afra
Coelioxys cfr. elongata	Coelioxys elongata (100)	Coelioxys elongata
Coelioxys cfr. inermis	Coelioxys inermis (100); Coelioxys elongata (100)	Coelioxys inermis
Dioxys cinctus	Dioxys cincta (100)	Dioxys cinctus
