# Supplementary material for: Cleptoparasitic bees (Apoidea, Anthophila) in rural protected areas in Latium (Italy): a faunistic survey through an integrative taxonomic approach
Source: Biodivers Data J. 2026 Jul 14;14:e193040. doi: 10.3897/BDJ.14.e193040 (PMC13389566; doi:10.3897/BDJ.14.e193040)
Supplement: Supplementary material 3 — List of sequenced specimens [file bdj-14-e193040-s003.xlsx]

## Sheet: Table S7
Table S7. List of sequenced specimens with reported BIN, Sample ID, Process ID, Institution Storing and Genbank accession.
Identification	Sample ID	Process ID	Institution Storing	GenBank accession
Nomada basalis	LAU3-39	CLBEE001-26	Roma Tre University	PZ028970
Nomada basalis	LAU3-42	CLBEE002-26	Roma Tre University	PZ028969
Nomada bispinosa	LAU1-97	CLBEE003-26	Roma Tre University	PZ028971
Epeolus julliani	CDG1-74	CLBEE004-26	Roma Tre University	PZ028952
Epeolus julliani	CDG1-75	CLBEE005-26	Roma Tre University	PZ028951
Epeolus julliani	CDG1-76	CLBEE006-26	Roma Tre University	PZ028950
Epeolus julliani	CDG1-77	CLBEE007-26	Roma Tre University	PZ028953
Nomada blepharipes	CDG1-32	CLBEE008-26	Roma Tre University	PZ028974
Nomada blepharipes	CDG1-38	CLBEE009-26	Roma Tre University	PZ028973
Nomada blepharipes	CDG1-65	CLBEE010-26	Roma Tre University	PZ028972
Nomada bluethgeni	CDG3-16	CLBEE011-26	Roma Tre University	PZ028975
Nomada carnifex	PIN2-05	CLBEE012-26	Roma Tre University	PZ028977
Nomada carnifex	LAU3-09	CLBEE013-26	Roma Tre University	PZ028976
Nomada carnifex	LAU3-07	CLBEE014-26	Roma Tre University	PZ028978
Nomada concolor	LAU3-04	CLBEE015-26	Roma Tre University	PZ028980
Nomada concolor	LAU3-13	CLBEE016-26	Roma Tre University	PZ028981
Nomada concolor	LAU3-14	CLBEE017-26	Roma Tre University	PZ028982
Nomada concolor	LAU3-15	CLBEE018-26	Roma Tre University	PZ028983
Nomada concolor	CDG1-34	CLBEE019-26	Roma Tre University	PZ028979
Nomada concolor	CDG1-35	CLBEE020-26	Roma Tre University	PZ028986
Coelioxys elongatus	PIN2-72	CLBEE021-26	Roma Tre University	PZ028946
Coelioxys inermis	LAU3-58	CLBEE022-26	Roma Tre University	PZ028947
Nomada concolor	CDG1-40	CLBEE023-26	Roma Tre University	PZ028985
Nomada concolor	CDG1-42	CLBEE024-26	Roma Tre University	PZ028984
Nomada concolor	CDG1-50	CLBEE025-26	Roma Tre University	PZ028987
Nomada connectens	CDG1-54	CLBEE026-26	Roma Tre University	PZ028988
Nomada cruenta	CDG1-66	CLBEE027-26	Roma Tre University	PZ028990
Nomada cruenta	CDG1-67	CLBEE028-26	Roma Tre University	PZ028989
Melecta leucorhyncha taormina	PIN1-01	CLBEE029-26	Roma Tre University	PZ028967
Melecta leucorhyncha taormina	PIN1-04	CLBEE030-26	Roma Tre University	PZ028968
Melecta leucorhyncha taormina	PIN2-01	CLBEE031-26	Roma Tre University	PZ028960
Melecta leucorhyncha taormina	PIN2-02	CLBEE032-26	Roma Tre University	PZ028961
Melecta leucorhyncha taormina	CDG2-14	CLBEE033-26	Roma Tre University	PZ028962
Melecta leucorhyncha taormina	CDG2-15	CLBEE034-26	Roma Tre University	PZ028963
Melecta leucorhyncha taormina	CDG3-01	CLBEE035-26	Roma Tre University	PZ028964
Melecta leucorhyncha taormina	POR5-03	CLBEE036-26	Roma Tre University	PZ028965
Melecta leucorhyncha taormina	CDG2-42	CLBEE037-26	Roma Tre University	PZ028966
Melecta leucorhyncha taormina	CDG2-44	CLBEE038-26	Roma Tre University	PZ028959
Nomada dira	LAU3-48	CLBEE039-26	Roma Tre University	PZ028991
Nomada discrepans	PIN2-50	CLBEE040-26	Roma Tre University	PZ028992
Nomada distinguenda	CDG1-68	CLBEE041-26	Roma Tre University	PZ028994
Nomada distinguenda	CDG1-69	CLBEE042-26	Roma Tre University	PZ028993
Nomada femoralis	PIN2-20	CLBEE043-26	Roma Tre University	PZ028995
Eupavlovskia obscura	PIN1-03	CLBEE044-26	Roma Tre University	PZ028940
Eupavlovskia obscura	CDG2-45	CLBEE045-26	Roma Tre University	PZ028939
Eupavlovskia obscura	PIN1-07	CLBEE046-26	Roma Tre University	PZ028941
Eupavlovskia funeraria	PIN2-46	CLBEE047-26	Roma Tre University	PZ028942
Eupavlovskia funeraria	LAU1-92	CLBEE048-26	Roma Tre University	PZ028943
Eupavlovskia funeraria	PIN2-44	CLBEE049-26	Roma Tre University	PZ028938
Melecta albifrons	CDG3-03	CLBEE050-26	Roma Tre University	PZ028957
Melecta albifrons	LAU1-58	CLBEE051-26	Roma Tre University	PZ028958
Melecta albifrons	POR2-10	CLBEE052-26	Roma Tre University	PZ028956
Melecta aegyptiaca	LAU2-07	CLBEE053-26	Roma Tre University	PZ028954
Melecta aegyptiaca	LAU2-08	CLBEE054-26	Roma Tre University	PZ028955
Nomada femoralis	PIN2-26	CLBEE055-26	Roma Tre University	PZ028997
Nomada femoralis	CDG1-37	CLBEE056-26	Roma Tre University	PZ028996
Nomada fucata	LAU3-01	CLBEE057-26	Roma Tre University	PZ028999
Nomada fucata	CDG1-17	CLBEE058-26	Roma Tre University	PZ028998
Nomada fulvicornis	POR1-02	CLBEE059-26	Roma Tre University	PZ029001
Nomada fulvicornis	POR5-05	CLBEE060-26	Roma Tre University	PZ029000
Nomada integra	PIN2-06	CLBEE061-26	Roma Tre University	PZ029003
Nomada integra	LAU3-16	CLBEE062-26	Roma Tre University	PZ029002
Nomada minuscula	CDG1-53	CLBEE063-26	Roma Tre University	PZ029004
Nomada nausicaa	CDG4-08	CLBEE064-26	Roma Tre University	PZ029006
Nomada nausicaa	POR3-01	CLBEE065-26	Roma Tre University	PZ029005
Nomada piccioliana	CDG2-54	CLBEE066-26	Roma Tre University	PZ029007
Nomada rubiginosa	PIN3-29	CLBEE067-26	Roma Tre University	PZ029009
Nomada rubiginosa	PIN3-30	CLBEE068-26	Roma Tre University	PZ029010
Nomada rubiginosa	PIN3-07	CLBEE069-26	Roma Tre University	PZ029011
Nomada rubiginosa	PIN3-11	CLBEE070-26	Roma Tre University	PZ029008
Nomada rubiginosa	PIN3-14	CLBEE071-26	Roma Tre University	PZ029012
Nomada sanguinea	CDG2-51	CLBEE072-26	Roma Tre University	PZ029013
Nomada sexfasciata	LAU1-46	CLBEE073-26	Roma Tre University	PZ029015
Nomada sexfasciata	LAU1-87	CLBEE074-26	Roma Tre University	PZ029016
Nomada sexfasciata	PIN1-75	CLBEE075-26	Roma Tre University	PZ029014
Nomada sheppardana	LAU1-98	CLBEE076-26	Roma Tre University	PZ029018
Nomada sheppardana	PIN2-81	CLBEE077-26	Roma Tre University	PZ029017
Nomada stigma	CDG4-12	CLBEE078-26	Roma Tre University	PZ029019
Nomada stigma	CDG4-13	CLBEE079-26	Roma Tre University	PZ029020
Nomada tridentirostris	PIN3-37	CLBEE080-26	Roma Tre University	PZ029021
Nomada tridentirostris	CDG4-06	CLBEE081-26	Roma Tre University	PZ029022
Nomada tridentirostris	CDG4-14	CLBEE082-26	Roma Tre University	PZ029023
Nomada verna	LAU1-52	CLBEE083-26	Roma Tre University	PZ029026
Nomada verna	LAU3-18	CLBEE084-26	Roma Tre University	PZ029025
Nomada verna	CDG1-31	CLBEE085-26	Roma Tre University	PZ029024
Sphecodes ephippius	CDG1-27	CLBEE086-26	Roma Tre University	PZ029028
Sphecodes miniatus	CDG2-47	CLBEE087-26	Roma Tre University	PZ029029
Sphecodes puncticeps	LAU3-31	CLBEE088-26	Roma Tre University	PZ029031
Sphecodes puncticeps	PIN2-67	CLBEE089-26	Roma Tre University	PZ029030
Sphecodes rufiventris	PIN2-79	CLBEE090-26	Roma Tre University	PZ029032
Thyreus histrionicus	PIN2-85	CLBEE091-26	Roma Tre University	PZ029033
Thyreus histrionicus	POR3-05	CLBEE092-26	Roma Tre University	PZ029034
Thyreus ramosus	POR3-06	CLBEE093-26	Roma Tre University	PZ029035
Coelioxys afer	LAU1-130	CLBEE094-26	Roma Tre University	PZ028945
Dioxys cinctus	CDG3-17	CLBEE095-26	Roma Tre University	PZ028949
Dioxys cinctus	CDG3-29	CLBEE096-26	Roma Tre University	PZ028948
Bombus vestalis	PIN1-15	CLBEE097-26	Roma Tre University	PZ028944
Pasites maculatus	POR5-14	CLBEE098-26	Roma Tre University	PZ029027
